# Supplementary material for: Intertidal and nearshore Nereididae (Annelida) of the Falkland Islands, southwestern Atlantic, including a new species of Gymnonereis
Source: Zookeys. 2014 Jul 22;(427):75–108. doi: 10.3897/zookeys.427.7296 (PMC4137314; doi:10.3897/zookeys.427.7296)
Supplement: XML Treatment for Gymnonereis [file zookeys.427.7296-treatment1.xml]

<!DOCTYPE tp:taxon-treatment
  PUBLIC "-//TaxonX//DTD Taxonomic Treatment Publishing DTD v0 20100105//EN" "tax-treatment-NSO.dtd">
<tp:taxon-treatment xmlns:tp="http://www.plazi.org/taxpub"><tp:treatment-meta><kwd-group><label>Taxon classification</label><kwd><named-content content-type="kingdom">Animalia</named-content></kwd><kwd><named-content content-type="order">Phyllodocida</named-content></kwd><kwd><named-content content-type="family">Nereididae</named-content></kwd></kwd-group><mixed-citation publication-type="journal"><person-group><name><surname>Darbyshire</surname><given-names>Teresa</given-names></name></person-group><article-title>Intertidal and nearshore Nereididae (Annelida) of the Falkland Islands, southwestern Atlantic, including a new species of <italic>Gymnonereis</italic></article-title><source>Zookeys</source><day>22</day><month>7</month><year>2014</year><volume>2014</volume><issue>427</issue><fpage>75</fpage><lpage>108</lpage><pub-id pub-id-type="doi">10.3897/zookeys.427.7296</pub-id></mixed-citation></tp:treatment-meta><tp:nomenclature><label>Genus</label><tp:taxon-name>
                                <tp:taxon-name-part taxon-name-part-type="genus">Gymnonereis</tp:taxon-name-part>
                            </tp:taxon-name><tp:taxon-authority>Horst, 1919</tp:taxon-authority><tp:nomenclature-citation-list><tp:nomenclature-citation><tp:taxon-name>Gymnorhynchus</tp:taxon-name><comment> Horst, 1918: 247. — Pre-occupied by <italic><tp:taxon-name>Gymnorhynchus</tp:taxon-name></italic> Rudolphi, 1819; <tp:taxon-name>Cestoda</tp:taxon-name> (paper cited from <xref ref-type="bibr" rid="B46">Pettibone 1970</xref>).</comment></tp:nomenclature-citation><tp:nomenclature-citation><tp:taxon-name>Gymnonereis</tp:taxon-name><comment> Horst, 1919: 64. — <xref ref-type="bibr" rid="B46">Pettibone 1970</xref>: 234. — <xref ref-type="bibr" rid="B6">Banse 1977</xref>: 621–622 (in part).</comment></tp:nomenclature-citation></tp:nomenclature-citation-list></tp:nomenclature><tp:treatment-sec sec-type="Type species"><title>Type species.</title><p><italic><tp:taxon-name>Gymnonereis sibogae</tp:taxon-name></italic> (Horst, 1918) by monotypy</p></tp:treatment-sec><tp:treatment-sec sec-type="Diagnosis"><title>Diagnosis</title><p>(after <xref ref-type="bibr" rid="B30">Hutchings and Reid 1990</xref>). Body elongate, depressed, attenuated posteriorly. Prostomium with frontal margin deeply incised between bases of frontal antennae.</p><p>Eversible pharynx with jaws having cutting edge smooth or serrated, with papillae on the oral ring. Notopodia with accessory dorsal cirri attached to dorsal cirrophores in anterior region only, with prechaetal lobes and short, rounded postchaetal lobes. Median segments with dorsal cirrophores greatly elongated and highly vascularized (except in <italic><tp:taxon-name>Gymnonereis crosslandi</tp:taxon-name></italic>) and lacking accessory cirri. Dorsal transverse ridges present or absent. Chaetae homogomph or sesquigomph spinigers and homogomph or sesquigomph falcigers may be present. Chaetae very numerous in anterior chaetigers.</p></tp:treatment-sec><tp:treatment-sec sec-type="Remarks"><title>Remarks.</title><p><xref ref-type="bibr" rid="B30">Hutchings and Reid (1990)</xref> used the term ‘sesquigomph', in a review of Australian <tp:taxon-name>Gymnonereidinae</tp:taxon-name>, to describe those chaetae that have a 3:2 ratio between the <!--PageBreak-->boss and opposing prong of the shaft. Such chaetae were referred to as 'slightly hemigomph' by <xref ref-type="bibr" rid="B17">Fauchald (1977)</xref> or 'slightly heterogomph' by <xref ref-type="bibr" rid="B34">Hylleberg and Nateewathana (1988)</xref> in their descriptions of <italic><tp:taxon-name>Gymnonereis</tp:taxon-name></italic>. Terminology referring to the additional dorsal (=accessory dorsal) cirrus and ventral (=double ventral) cirri follow that of both <xref ref-type="bibr" rid="B30">Hutchings and Reid (1990)</xref> and <xref ref-type="bibr" rid="B54">Santos et al. (2005)</xref> in the first instance but only <xref ref-type="bibr" rid="B54">Santos et al. (2005)</xref> in the second. Finally, the parapodial projections referred to as ‘prechaetal ligules’ in both <xref ref-type="bibr" rid="B34">Hylleberg and Nateewathana (1988)</xref> and <xref ref-type="bibr" rid="B30">Hutchings and Reid (1990)</xref> are here termed prechaetal lobes, after <xref ref-type="bibr" rid="B54">Santos et al. (2005)</xref>, who defined notopodial projections supported by aciculae as lobes and those without aciculae as ligules and found notopodial ligulae to be absent in <italic><tp:taxon-name>Gymnonereis</tp:taxon-name></italic>. This definition has also been applied here to the previously-termed ‘neuropodial prechaetal ligules’, referred to here as neuropodial prechaetal lobes (<xref ref-type="fig" rid="F1">Fig. 1</xref>).</p></tp:treatment-sec><tp:treatment-sec><!--Section generated to contain objects referenced in tp:taxon-treatment.--><fig id="F1" position="float" orientation="portrait"><label>Figure 1.</label><caption><p>Terminology and diagrammatic representation of <bold>A</bold> a <tp:taxon-name>Nereidinae</tp:taxon-name> parapodium (modified from <xref ref-type="bibr" rid="B30">Hutchings and Reid 1990</xref>) and <bold>B</bold> a <tp:taxon-name>Gymnonereidinae</tp:taxon-name> parapodium (modified from <xref ref-type="bibr" rid="B34">Hylleberg and Nateewathana 1988</xref>), anterior view.</p></caption><graphic xmlns:xlink="http://www.w3.org/1999/xlink" xlink:href="zookeys-427-075-g001.jpg" position="float" orientation="portrait" xlink:type="simple"/></fig></tp:treatment-sec><ref-list><ref id="B46"><mixed-citation xmlns:xlink="http://www.w3.org/1999/xlink" xlink:type="simple"><person-group><name name-style="western"><surname>Pettibone</surname><given-names>MH</given-names></name></person-group> (<year>1970</year>) <article-title>Polychaeta Errantia of the Siboga Expedition. Part 4. Some additional polychaetes of the Polynoidae, Hesionidae, Nereidae, Goniadidae, Eunicidae, and Onuphidae, selected as new species by the late Dr. Hermann Augener with remarks on other related species.</article-title><source>Siboga-Expeditie</source><volume>24</volume>: <fpage>199</fpage>–<lpage>270</lpage></mixed-citation></ref><ref id="B6"><mixed-citation xmlns:xlink="http://www.w3.org/1999/xlink" xlink:type="simple"><person-group><name name-style="western"><surname>Banse</surname><given-names>K</given-names></name></person-group> (<year>1977</year>) <article-title>Gymnonereidinae new subfamily: the Nereididae (Polychaeta) with bifid parapodial neurocirri.</article-title><source>Journal of Natural History</source><volume>11</volume>: <fpage>609</fpage>–<lpage>628</lpage>. doi: <ext-link ext-link-type="doi" xlink:href="10.1080/00222937700770541" xlink:type="simple">10.1080/00222937700770541</ext-link></mixed-citation></ref><ref id="B30"><mixed-citation xmlns:xlink="http://www.w3.org/1999/xlink" xlink:type="simple"><person-group><name name-style="western"><surname>Hutchings</surname><given-names>PA</given-names></name><name name-style="western"><surname>Reid</surname><given-names>A</given-names></name></person-group> (<year>1990</year>) <article-title>The Nereididae (Polychaeta) from Australia – Gymnonereidinae sensu Fitzhugh, 1987: <italic>Australonereis</italic>, <italic>Ceratocephale</italic>, <italic>Dendronereides</italic>, <italic>Gymnonereis</italic>, <italic>Nicon</italic>, <italic>Olganereis</italic> and <italic>Websterinereis</italic>.</article-title><source>Records of the Australian Museum</source><volume>42</volume>(<issue>1</issue>): <fpage>69</fpage>–<lpage>100</lpage>. doi: <ext-link ext-link-type="doi" xlink:href="10.3853/j.0067-1975.42.1990.107" xlink:type="simple">10.3853/j.0067-1975.42.1990.107</ext-link></mixed-citation></ref><ref id="B17"><mixed-citation xmlns:xlink="http://www.w3.org/1999/xlink" xlink:type="simple"><person-group><name name-style="western"><surname>Fauchald</surname><given-names>K</given-names></name></person-group> (<year>1977</year>) <article-title>The polychaete worms. Definitions and keys to the orders, families and genera.</article-title><source>Natural History Museum of Los Angeles County, Science Series</source><volume>28</volume>: <fpage>1</fpage>–<lpage>188</lpage>. <ext-link ext-link-type="uri" xlink:href="http://www.vliz.be/imisdocs/publications/123110.pdf" xlink:type="simple">http://www.vliz.be/imisdocs/publications/123110.pdf</ext-link></mixed-citation></ref><ref id="B34"><mixed-citation xmlns:xlink="http://www.w3.org/1999/xlink" xlink:type="simple"><person-group><name name-style="western"><surname>Hylleberg</surname><given-names>J</given-names></name><name name-style="western"><surname>Nateewathana</surname><given-names>A</given-names></name></person-group> (<year>1988</year>) <article-title>Polychaetes of Thailand. Nereididae (Part 2); <italic>Ceratocephale</italic> and <italic>Gymnonereis</italic>, with descriptions of two new species and notes on the subfamily Gymnonereidinae.</article-title><source>Research Bulletin of the Phuket Marine Biological Centre</source><volume>49</volume>: <fpage>1</fpage>–<lpage>20</lpage>.</mixed-citation></ref><ref id="B54"><mixed-citation xmlns:xlink="http://www.w3.org/1999/xlink" xlink:type="simple"><person-group><name name-style="western"><surname>Santos</surname><given-names>CSG</given-names></name><name name-style="western"><surname>Pleijel</surname><given-names>F</given-names></name><name name-style="western"><surname>Lana</surname><given-names>P</given-names></name><name name-style="western"><surname>Rouse</surname><given-names>GW</given-names></name></person-group> (<year>2005</year>) <article-title>Phylogenetic relationships within Nereididae (Annelida: Phyllodocida).</article-title><source>Invertebrate Systematics</source><volume>19</volume>: <fpage>557</fpage>–<lpage>576</lpage>. doi: <ext-link ext-link-type="doi" xlink:href="10.1071/IS05001" xlink:type="simple">10.1071/IS05001</ext-link></mixed-citation></ref></ref-list></tp:taxon-treatment>
