# Supplementary material for: Intertidal and nearshore Nereididae (Annelida) of the Falkland Islands, southwestern Atlantic, including a new species of Gymnonereis
Source: Zookeys. 2014 Jul 22;(427):75–108. doi: 10.3897/zookeys.427.7296 (PMC4137314; doi:10.3897/zookeys.427.7296)
Supplement: XML Treatment for Eunereis [file zookeys.427.7296-treatment3.xml]

<!DOCTYPE tp:taxon-treatment
  PUBLIC "-//TaxonX//DTD Taxonomic Treatment Publishing DTD v0 20100105//EN" "tax-treatment-NSO.dtd">
<tp:taxon-treatment xmlns:tp="http://www.plazi.org/taxpub"><tp:treatment-meta><kwd-group><label>Taxon classification</label><kwd><named-content content-type="kingdom">Animalia</named-content></kwd><kwd><named-content content-type="order">Phyllodocida</named-content></kwd><kwd><named-content content-type="family">Nereididae</named-content></kwd></kwd-group><mixed-citation publication-type="journal"><person-group><name><surname>Darbyshire</surname><given-names>Teresa</given-names></name></person-group><article-title>Intertidal and nearshore Nereididae (Annelida) of the Falkland Islands, southwestern Atlantic, including a new species of <italic>Gymnonereis</italic></article-title><source>Zookeys</source><day>22</day><month>7</month><year>2014</year><volume>2014</volume><issue>427</issue><fpage>75</fpage><lpage>108</lpage><pub-id pub-id-type="doi">10.3897/zookeys.427.7296</pub-id></mixed-citation></tp:treatment-meta><tp:nomenclature><label>Genus</label><tp:taxon-name>
                                <tp:taxon-name-part taxon-name-part-type="genus">Eunereis</tp:taxon-name-part>
                            </tp:taxon-name><tp:taxon-authority>Malmgren, 1865</tp:taxon-authority><tp:nomenclature-citation-list><tp:nomenclature-citation><tp:taxon-name>Eunereis</tp:taxon-name><comment> Malmgren, 1865: 182–183</comment></tp:nomenclature-citation></tp:nomenclature-citation-list></tp:nomenclature><tp:treatment-sec sec-type="Type species"><title>Type species.</title><p><italic><tp:taxon-name>Nereis longissima</tp:taxon-name></italic> Johnston, 1840</p></tp:treatment-sec><tp:treatment-sec sec-type="Diagnosis"><title>Diagnosis</title><p>(after <xref ref-type="bibr" rid="B5">Bakken and Wilson 2005</xref>). Prostomium with entire anterior margin, one pair of antennae, one pair of biarticulated palps with conical palpostyles, four pairs of tentacular cirri with distinct cirrophores.</p><p>Two pairs of eyes. One apodous anterior segment, greater than length of chaetiger 1. Maxillary ring of pharynx without paragnaths. Oral ring, conical paragnaths: Area V, present or absent; VI, present or absent, smooth bars present or absent; VII−VIII, present or absent. Dorsal notopodial ligule present, similar in size or markedly reduced on posterior chaetigers. Prechaetal notopodial lobe present or absent; when present, restricted to a limited number of anterior chaetigers. Acicular process present or absent. Dorsal cirrus basally attached to dorsal notopodial ligule throughout all chaetigers, lacking basal cirrophore. Neuropodial postchaetal lobe absent or present. Notoaciculae absent from chaetigers 1 and 2. Notochaetae: homogomph spinigers present, homogomph falcigers present or absent. Neurochaetae, superior fascicle: homogomph spinigers and heterogomph falcigers present. Neurochaetae, inferior fascicle: heterogomph spinigers and heterogomph falcigers with long blades present.</p></tp:treatment-sec><ref-list><ref id="B5"><mixed-citation xmlns:xlink="http://www.w3.org/1999/xlink" xlink:type="simple"><person-group><name name-style="western"><surname>Bakken</surname><given-names>T</given-names></name><name name-style="western"><surname>Wilson</surname><given-names>RS</given-names></name></person-group> (<year>2005</year>) <article-title>Phylogeny of nereidids (Polychaeta, Nereididae) with paragnaths.</article-title><source>Zoologica Scripta</source><volume>34</volume>: <fpage>507</fpage>–<lpage>547</lpage>. doi: <ext-link ext-link-type="doi" xlink:href="10.1111/j.1463-6409.2005.00200.x" xlink:type="simple">10.1111/j.1463-6409.2005.00200.x</ext-link></mixed-citation></ref></ref-list></tp:taxon-treatment>
