# Supplementary material for: Intertidal and nearshore Nereididae (Annelida) of the Falkland Islands, southwestern Atlantic, including a new species of Gymnonereis
Source: Zookeys. 2014 Jul 22;(427):75–108. doi: 10.3897/zookeys.427.7296 (PMC4137314; doi:10.3897/zookeys.427.7296)
Supplement: XML Treatment for Eunereis patagonica [file zookeys.427.7296-treatment4.xml]

<!DOCTYPE tp:taxon-treatment
  PUBLIC "-//TaxonX//DTD Taxonomic Treatment Publishing DTD v0 20100105//EN" "tax-treatment-NSO.dtd">
<tp:taxon-treatment xmlns:tp="http://www.plazi.org/taxpub"><tp:treatment-meta><kwd-group><label>Taxon classification</label><kwd><named-content content-type="kingdom">Animalia</named-content></kwd><kwd><named-content content-type="order">Phyllodocida</named-content></kwd><kwd><named-content content-type="family">Nereididae</named-content></kwd></kwd-group><mixed-citation publication-type="journal"><person-group><name><surname>Darbyshire</surname><given-names>Teresa</given-names></name></person-group><article-title>Intertidal and nearshore Nereididae (Annelida) of the Falkland Islands, southwestern Atlantic, including a new species of <italic>Gymnonereis</italic></article-title><source>Zookeys</source><day>22</day><month>7</month><year>2014</year><volume>2014</volume><issue>427</issue><fpage>75</fpage><lpage>108</lpage><pub-id pub-id-type="doi">10.3897/zookeys.427.7296</pub-id></mixed-citation></tp:treatment-meta><tp:nomenclature><tp:taxon-name>
                                <tp:taxon-name-part taxon-name-part-type="genus">Eunereis</tp:taxon-name-part>
                                <tp:taxon-name-part taxon-name-part-type="species">patagonica</tp:taxon-name-part>
                            </tp:taxon-name><tp:taxon-authority>(McIntosh, 1885)</tp:taxon-authority><xref ref-type="fig" rid="F3">Figure 3</xref><tp:nomenclature-citation-list><tp:nomenclature-citation><tp:taxon-name>Nereis patagonica</tp:taxon-name><comment> McIntosh, 1885: 228–229, Pl. XXXV, figs 13–15, Pl. XVIIA, figs 1–2. — <xref ref-type="bibr" rid="B47">Pratt 1898</xref>: 15.</comment></tp:nomenclature-citation><tp:nomenclature-citation><tp:taxon-name>Nereis (Eunereis) hardyi</tp:taxon-name><comment> Monro, 1930: 109–111, fig. 39. — <xref ref-type="bibr" rid="B45">Monro 1936</xref>: 134–135.</comment></tp:nomenclature-citation><tp:nomenclature-citation><tp:taxon-name>Eunereis patagonica</tp:taxon-name><comment>. — <xref ref-type="bibr" rid="B21">Hartman 1953</xref>: 29. — <xref ref-type="bibr" rid="B23">Hartman 1964</xref>: 97, Pl. XXX, figs 3–4. — <xref ref-type="bibr" rid="B24">Hartman 1967</xref>: 62–64, Pl. 15.</comment></tp:nomenclature-citation></tp:nomenclature-citation-list></tp:nomenclature><tp:treatment-sec sec-type="Material examined"><title>Material examined.</title><p>Strait of Magellan, stn 313 (<named-content xmlns:xlink="http://www.w3.org/1999/xlink" content-type="dwc:verbatimCoordinates" xlink:type="simple">52°20'S, 067°39'W</named-content>), sand, 100.6 m, 2 syntypes (NHMUK 1885.12.1.171) 20.01.1876; South America, off Uruguay, stn 1 (<named-content xmlns:xlink="http://www.w3.org/1999/xlink" content-type="dwc:verbatimCoordinates" xlink:type="simple">33°00'S, 051°10'W</named-content>), blackish clay, 80 m, 2 specimens (SMNH 37888), 12.12.1901; south of West Falkland, Burdwood Bank, stn 59 (<named-content xmlns:xlink="http://www.w3.org/1999/xlink" content-type="dwc:verbatimCoordinates" xlink:type="simple">53°45'S, 061°10'W</named-content>), gravel &amp; stones, 137–150 m, 13 specimens (9–SMNH 37894; 4–SMNH 37902), 12.09.1902; off Falkland Islands, stn WS 86 (<named-content xmlns:xlink="http://www.w3.org/1999/xlink" content-type="dwc:verbatimCoordinates" xlink:type="simple">53°53'30"S, 060°34'30"W</named-content>), 6 syntypes <italic><tp:taxon-name>Nereis (Eunereis) hardyi</tp:taxon-name></italic> (NHMUK 1930.10.8.841–844), 03.04.1927; Strait of Magellan, stn WS 834 (<named-content xmlns:xlink="http://www.w3.org/1999/xlink" content-type="dwc:verbatimCoordinates" xlink:type="simple">52°57'45"S, 068°08'15"W</named-content>), 4 specimens <italic><tp:taxon-name>Nereis (Eunereis) hardyi</tp:taxon-name></italic> (NHMUK 1936.2.8.1463–1476), 02.02.1932.</p><!--PageBreak--></tp:treatment-sec><tp:treatment-sec sec-type="Description"><title>Description.</title><p>Length up to 130 mm, width to 5 mm (excluding parapodia) for up to 85 chaetigers. Eyes present (<xref ref-type="fig" rid="F3">Fig. 3A–B</xref>). Tentacular cirri reaching to chaetiger 6–8 (postero-dorsal pair). Paragnaths absent from maxillary ring; arranged on oral ring as follows (<xref ref-type="fig" rid="F3">Fig. 3B–C</xref>): Area V =1–2; Area VI = 0; Areas VII–VIII = 7–8 in a row. Jaws dark, 5–10 teeth.</p><fig id="F3" position="float" orientation="portrait"><label>Figure 3.</label><caption><p><italic><tp:taxon-name>Eunereis patagonica</tp:taxon-name></italic> (McIntosh, 1885) (after Monro, 1930, as <italic><tp:taxon-name>Nereis (Eunereis) hardyi</tp:taxon-name></italic>): <bold>A</bold> Anterior end, dorsal view <bold>B</bold> Prostomium and proboscis, dorsal view <bold>C</bold> Proboscis, ventral view <bold>D</bold> Parapodium.</p></caption><graphic xmlns:xlink="http://www.w3.org/1999/xlink" xlink:href="zookeys-427-075-g003.jpg" position="float" orientation="portrait" xlink:type="simple"/></fig><p>Dorsal cirrus longer than notopodia throughout (<xref ref-type="fig" rid="F3">Fig. 3D</xref>), becoming more pronounced posteriorly. Anterior notopodia with dorsal and median ligules conical, median slightly more stout than dorsal. Small, notopodial prechaetal lobe present in anterior chaetigers.</p><!--PageBreak--><p>Neuropodia with postchaetal lobe and ventral ligule equal-sized anteriorly; postchaetal lobe conical, reducing in size posteriorly, ventral ligule rounded in the anterior, conical posteriorly.</p><p>Notopodia with homogomph spinigers throughout, falcigers absent. Neuropodia with homogomph spinigers and heterogomph falcigers in superior fascicle, inferior fascicle with heterogomph spiniger and falcigers.</p><p>Species builds tough-walled tubes coated in sand grains and other coarse particles.</p></tp:treatment-sec><tp:treatment-sec sec-type="Remarks"><title>Remarks.</title><p>The above description is based on <xref ref-type="bibr" rid="B42">McIntosh (1885)</xref>, <xref ref-type="bibr" rid="B43">Monro (1930</xref>, <xref ref-type="bibr" rid="B45">1936</xref> as <italic><tp:taxon-name>Nereis hardyi</tp:taxon-name></italic>), and <xref ref-type="bibr" rid="B21">Hartman (1953</xref>, <xref ref-type="bibr" rid="B24">1967</xref>). However, there is some discrepancy between the original descriptions that can now be clarified following examination of the specimens from those accounts. All three authors agree that paragnaths are absent in Areas I and II and that Area VII–VIII has a single row of 7–8. In Area III, paragnaths are absent on the specimens of both <xref ref-type="bibr" rid="B43">Monro (1930</xref>, <xref ref-type="bibr" rid="B45">1936</xref>) and <xref ref-type="bibr" rid="B21">Hartman (1953</xref>, <xref ref-type="bibr" rid="B24">1967</xref>), however there is a single conical paragnath present on McIntosh’s specimen. Paragnaths are absent from Area IV on specimens of McIntosh and Monro as well as <xref ref-type="bibr" rid="B21">Hartman’s (1953)</xref> Falkland Island specimens (SMNH 37894, 37902) but 3 conical paragnaths are present on her Uruguay specimens (SMNH 37888). The paragnaths described for Area V in <xref ref-type="bibr" rid="B43">Monro (1930</xref>, <xref ref-type="bibr" rid="B45">1936</xref>) are present in identical form on <xref ref-type="bibr" rid="B21">Hartman’s (1953)</xref> Falkland Island specimens, although she placed them in Area VI in her description, however her Uruguay specimens from the same survey have 3 conical paragnaths in the same position. A single paragnath is present in Area V of McIntosh’s specimen and it is assumed that the second paragnath has been lost or is absent through aberration as McIntosh states in his description that the single paragnath is “nearly, but not quite median”.</p><p>It is clear that <xref ref-type="bibr" rid="B21">Hartman’s (1953)</xref> Uruguay specimens are a different, currently unidentified species but that her Falkland Island specimens are identical to those of <xref ref-type="bibr" rid="B43">Monro (1930</xref>, <xref ref-type="bibr" rid="B45">1936</xref>). <xref ref-type="bibr" rid="B24">Hartman’s 1967</xref> description also agrees with Monro’s and the modified description above reflects these specimens. The presence of the single paragnath in Area III of McIntosh’s specimen requires further investigation as to whether this means that the species needs future re-assessment, as this would place the species in a different genus. Unfortunately, the specimen is in poor condition and a second, smaller specimen from the same location is even worse. However, a comparison of parapodia and what chaetae are available (the vast majority are broken on the McIntosh specimens) show them to be comparable. The paragnath arrangement above is therefore based on the specimens of <xref ref-type="bibr" rid="B43">Monro (1930</xref>, <xref ref-type="bibr" rid="B45">1936</xref>) and <xref ref-type="bibr" rid="B21">Hartman (1953</xref>, <xref ref-type="bibr" rid="B24">1967</xref>) that were actually collected from the Falkland Islands. The designation of McIntosh’s specimen requires further investigation although as it only deviates from the others in the presence of that single paragnath in Area III it is possible it is aberrant.</p><!--PageBreak--><p><italic><tp:taxon-name>Eunereis patagonica</tp:taxon-name></italic> was first recorded from the Falkland Islands by <xref ref-type="bibr" rid="B47">Pratt (1898)</xref> from samples that were probably from intertidal or shallow water samples, however no actual habitat, depth or locality details were given. The only other records from the Falkland Islands are those of Monro (as <italic><tp:taxon-name>Nereis hardyi</tp:taxon-name></italic>: 1930, 1936) and <xref ref-type="bibr" rid="B21">Hartman (1953</xref>, <xref ref-type="bibr" rid="B24">1967</xref>) from offshore (106–150 m) samples, as well as an even deeper record at 1879–1886 m by <xref ref-type="bibr" rid="B24">Hartman (1967)</xref>.</p><p>Outside of the region, the species was recorded by <xref ref-type="bibr" rid="B24">Hartman (1967)</xref> from 31 m (Cape Horn) to 300 m (South Shetland Islands) together with an additional record of a pelagic epitoke from the Pacific Antarctic Ridge at 3660 m considered to have been carried beyond its viable range.</p><p>The species is here believed unlikely to be found intertidally around the Falkland Islands but with potential to be found in the region’s nearshore (&lt; 30 m) waters; <xref ref-type="bibr" rid="B47">Pratt’s 1898</xref> record (if accurate), likely being from this region.</p></tp:treatment-sec><tp:treatment-sec sec-type="Habitat"><title>Habitat.</title><p>Sand, shell, stones; 31–1886 m (?3660 m)</p></tp:treatment-sec><tp:treatment-sec sec-type="Distribution"><title>Distribution.</title><p>Tierra del Fuego, Strait of Magellan, Cape Horn, Falkland Islands, South Shetland Islands, South Orkney Islands, ?Pacific Antarctic Ridge</p></tp:treatment-sec><ref-list><ref id="B47"><mixed-citation xmlns:xlink="http://www.w3.org/1999/xlink" xlink:type="simple"><person-group><name name-style="western"><surname>Pratt</surname><given-names>EM</given-names></name></person-group> (<year>1898</year>) <article-title>Contributions to our knowledge of the marine fauna of the Falkland Islands.</article-title><source>Memoirs and Transactions of the Manchester Literary and Philosophical Society</source><volume>13</volume>: <fpage>1</fpage>–<lpage>26</lpage>.</mixed-citation></ref><ref id="B45"><mixed-citation xmlns:xlink="http://www.w3.org/1999/xlink" xlink:type="simple"><person-group><name name-style="western"><surname>Monro</surname><given-names>CCA</given-names></name></person-group> (<year>1936</year>) <article-title>Polychaete worms II.</article-title><source>Discovery Reports</source><volume>12</volume>: <fpage>59</fpage>–<lpage>193</lpage>. <ext-link ext-link-type="uri" xlink:href="http://www.biodiversitylibrary.org/bibliography/6168#/summary" xlink:type="simple">http://www.biodiversitylibrary.org/bibliography/6168#/summary</ext-link></mixed-citation></ref><ref id="B21"><mixed-citation xmlns:xlink="http://www.w3.org/1999/xlink" xlink:type="simple"><person-group><name name-style="western"><surname>Hartman</surname><given-names>O</given-names></name></person-group> (<year>1953</year>) <article-title>Non-pelagic polychaeta of the Swedish Antarctic Expedition 1901–1903.</article-title><source>Further Zoological Results of the Swedish Antarctic Expedition 1901–1903</source>, <volume>4</volume>: <fpage>1</fpage>–<lpage>83</lpage>.</mixed-citation></ref><ref id="B23"><mixed-citation xmlns:xlink="http://www.w3.org/1999/xlink" xlink:type="simple"><person-group><name name-style="western"><surname>Hartman</surname><given-names>O</given-names></name></person-group> (<year>1964</year>) <article-title>Polychaeta Errantia of Antarctica.</article-title><source>Antarctic Research Series</source><volume>3</volume>: <fpage>1</fpage>–<lpage>131</lpage>. doi: <ext-link ext-link-type="doi" xlink:href="10.1029/AR003" xlink:type="simple">10.1029/AR003</ext-link></mixed-citation></ref><ref id="B24"><mixed-citation xmlns:xlink="http://www.w3.org/1999/xlink" xlink:type="simple"><person-group><name name-style="western"><surname>Hartman</surname><given-names>O</given-names></name></person-group> (<year>1967</year>) <article-title>Polychaetous annelids collected by the USNS Eltanin and Staten Island cruises, chiefly from Antarctic Seas.</article-title><source>Allan Hancock Monographs in Marine Biology</source><volume>2</volume>: <fpage>1</fpage>–<lpage>387</lpage>.</mixed-citation></ref><ref id="B42"><mixed-citation xmlns:xlink="http://www.w3.org/1999/xlink" xlink:type="simple"><person-group><name name-style="western"><surname>McIntosh</surname><given-names>WC</given-names></name></person-group> (<year>1885</year>) <article-title>Report on the Annelida Polychaeta collected by H.M.S. ’Challenger’ during the years 1873–76.</article-title><source>Report of the Scientific Results of the Exploring Voyage of H.M.S. Challenger, 1873–76</source><volume>12</volume>: <fpage>1</fpage>–<lpage>554</lpage>.</mixed-citation></ref><ref id="B43"><mixed-citation xmlns:xlink="http://www.w3.org/1999/xlink" xlink:type="simple"><person-group><name name-style="western"><surname>Monro</surname><given-names>CCA</given-names></name></person-group> (<year>1930</year>) <article-title>Polychaete worms.</article-title><source>Discovery Reports</source><volume>2</volume>: <fpage>1</fpage>–<lpage>222</lpage>. <ext-link ext-link-type="uri" xlink:href="http://www.biodiversitylibrary.org/bibliography/6168#/summary" xlink:type="simple">http://www.biodiversitylibrary.org/bibliography/6168#/summary</ext-link></mixed-citation></ref></ref-list></tp:taxon-treatment>
