# Supplementary material for: Intertidal and nearshore Nereididae (Annelida) of the Falkland Islands, southwestern Atlantic, including a new species of Gymnonereis
Source: Zookeys. 2014 Jul 22;(427):75–108. doi: 10.3897/zookeys.427.7296 (PMC4137314; doi:10.3897/zookeys.427.7296)
Supplement: XML Treatment for Neanthes [file zookeys.427.7296-treatment5.xml]

<!DOCTYPE tp:taxon-treatment
  PUBLIC "-//TaxonX//DTD Taxonomic Treatment Publishing DTD v0 20100105//EN" "tax-treatment-NSO.dtd">
<tp:taxon-treatment xmlns:tp="http://www.plazi.org/taxpub"><tp:treatment-meta><kwd-group><label>Taxon classification</label><kwd><named-content content-type="kingdom">Animalia</named-content></kwd><kwd><named-content content-type="order">Phyllodocida</named-content></kwd><kwd><named-content content-type="family">Nereididae</named-content></kwd></kwd-group><mixed-citation publication-type="journal"><person-group><name><surname>Darbyshire</surname><given-names>Teresa</given-names></name></person-group><article-title>Intertidal and nearshore Nereididae (Annelida) of the Falkland Islands, southwestern Atlantic, including a new species of <italic>Gymnonereis</italic></article-title><source>Zookeys</source><day>22</day><month>7</month><year>2014</year><volume>2014</volume><issue>427</issue><fpage>75</fpage><lpage>108</lpage><pub-id pub-id-type="doi">10.3897/zookeys.427.7296</pub-id></mixed-citation></tp:treatment-meta><tp:nomenclature><label>Genus</label><tp:taxon-name>
                                <tp:taxon-name-part taxon-name-part-type="genus">Neanthes</tp:taxon-name-part>
                            </tp:taxon-name><tp:taxon-authority>Kinberg, 1865</tp:taxon-authority><tp:nomenclature-citation-list><tp:nomenclature-citation><tp:taxon-name>Neanthes</tp:taxon-name><comment> Kinberg, 1865: 171</comment></tp:nomenclature-citation></tp:nomenclature-citation-list></tp:nomenclature><tp:treatment-sec sec-type="Includes"><title>Includes.</title><p><italic><tp:taxon-name>Nectoneanthes</tp:taxon-name></italic> Wilson, 1988: 5.</p></tp:treatment-sec><tp:treatment-sec sec-type="Type species"><title>Type species.</title><p><italic><tp:taxon-name>Neanthes vaalii</tp:taxon-name></italic> Kinberg, 1865, by original designation</p></tp:treatment-sec><tp:treatment-sec sec-type="Diagnosis"><title>Diagnosis</title><p>(after <xref ref-type="bibr" rid="B5">Bakken and Wilson 2005</xref>). Prostomium with entire anterior margin, one pair of antennae, one pair of biarticulated palps with conical palpostyles, four pairs of tentacular cirri with distinct cirrophores. Eyes present or absent. One apodous anterior segment, greater than length of chaetiger 1. Maxillary ring of pharynx, conical paragnaths: Areas I−IV, present or absent; IV, smooth bar-like paragnaths present or absent. Oral ring, conical paragnaths: Areas V and VI present as distinct groups or not separated; V−VIII, present or absent. Dorsal notopodial ligule present, similar in size on anterior and posterior chaetigers or markedly reduced on posterior chaetigers. Prechaetal notopodial lobe present or absent, smaller than dorsal notopodial ligule on anterior chaetigers, usually reduced or absent posteriorly, present throughout all chaetigers or restricted to a limited number of anterior chaetigers. Acicular process present or absent; present on anterior chaetigers, reducing in size posteriorly. Dorsal cirrus basally or mid-dorsally to subterminally attached to dorsal notopodial ligule on posterior chaetigers, lacking basal cirrophore. Neuropodial postchaetal lobe absent or present. Notoaciculae absent from chaetigers 1 and 2. Notochaetae: homogomph spinigers. Neurochaetae, superior fascicle: heterogomph spinigers present or absent, homogomph spinigers present, heterogomph falcigers on anterior chaetigers present, on posterior chaetigers present or absent. Neurochaetae, inferior fascicle: heterogomph spinigers present or absent, homogomph spinigers present or absent, heterogomph falcigers present.</p><!--PageBreak--></tp:treatment-sec><ref-list><ref id="B5"><mixed-citation xmlns:xlink="http://www.w3.org/1999/xlink" xlink:type="simple"><person-group><name name-style="western"><surname>Bakken</surname><given-names>T</given-names></name><name name-style="western"><surname>Wilson</surname><given-names>RS</given-names></name></person-group> (<year>2005</year>) <article-title>Phylogeny of nereidids (Polychaeta, Nereididae) with paragnaths.</article-title><source>Zoologica Scripta</source><volume>34</volume>: <fpage>507</fpage>–<lpage>547</lpage>. doi: <ext-link ext-link-type="doi" xlink:href="10.1111/j.1463-6409.2005.00200.x" xlink:type="simple">10.1111/j.1463-6409.2005.00200.x</ext-link></mixed-citation></ref></ref-list></tp:taxon-treatment>
