# Supplementary material for: Intertidal and nearshore Nereididae (Annelida) of the Falkland Islands, southwestern Atlantic, including a new species of Gymnonereis
Source: Zookeys. 2014 Jul 22;(427):75–108. doi: 10.3897/zookeys.427.7296 (PMC4137314; doi:10.3897/zookeys.427.7296)
Supplement: XML Treatment for Neanthes kerguelensis [file zookeys.427.7296-treatment6.xml]

<!DOCTYPE tp:taxon-treatment
  PUBLIC "-//TaxonX//DTD Taxonomic Treatment Publishing DTD v0 20100105//EN" "tax-treatment-NSO.dtd">
<tp:taxon-treatment xmlns:tp="http://www.plazi.org/taxpub"><tp:treatment-meta><kwd-group><label>Taxon classification</label><kwd><named-content content-type="kingdom">Animalia</named-content></kwd><kwd><named-content content-type="order">Phyllodocida</named-content></kwd><kwd><named-content content-type="family">Nereididae</named-content></kwd></kwd-group><mixed-citation publication-type="journal"><person-group><name><surname>Darbyshire</surname><given-names>Teresa</given-names></name></person-group><article-title>Intertidal and nearshore Nereididae (Annelida) of the Falkland Islands, southwestern Atlantic, including a new species of <italic>Gymnonereis</italic></article-title><source>Zookeys</source><day>22</day><month>7</month><year>2014</year><volume>2014</volume><issue>427</issue><fpage>75</fpage><lpage>108</lpage><pub-id pub-id-type="doi">10.3897/zookeys.427.7296</pub-id></mixed-citation></tp:treatment-meta><tp:nomenclature><tp:taxon-name>
                                <tp:taxon-name-part taxon-name-part-type="genus">Neanthes</tp:taxon-name-part>
                                <tp:taxon-name-part taxon-name-part-type="species">kerguelensis</tp:taxon-name-part>
                            </tp:taxon-name><tp:taxon-authority>(McIntosh, 1885)</tp:taxon-authority><xref ref-type="fig" rid="F4">Figures 4</xref><xref ref-type="fig" rid="F9">, 9C–D</xref><tp:nomenclature-citation-list><tp:nomenclature-citation><tp:taxon-name>Nereis kerguelensis</tp:taxon-name><comment> McIntosh, 1885: 225–227, Pl. XXXV, figs 10–12, Pl. XVIA, figs 17–18. — <xref ref-type="bibr" rid="B2">Augener 1924</xref>: 330–333.</comment></tp:nomenclature-citation><tp:nomenclature-citation><tp:taxon-name>Neanthes kerguelensis</tp:taxon-name><comment>. — <xref ref-type="bibr" rid="B22">Hartman 1954</xref>: 30. — <xref ref-type="bibr" rid="B25">Hartmann-Schröder 1962</xref>: 394–395. — <xref ref-type="bibr" rid="B24">Hartman 1967</xref>: 64. — <xref ref-type="bibr" rid="B31">Hutchings and Turvey 1982</xref>: 113. — <xref ref-type="bibr" rid="B60">Wilson 1984</xref>: 216–218. — <xref ref-type="bibr" rid="B5">Bakken and Wilson 2005</xref>: 528.</comment></tp:nomenclature-citation></tp:nomenclature-citation-list></tp:nomenclature><tp:treatment-sec sec-type="Material examined"><title>Material examined.</title><p>East Falkland: Stanley foreshore, stn 1a (<named-content xmlns:xlink="http://www.w3.org/1999/xlink" content-type="dwc:verbatimCoordinates" xlink:type="simple">51°41.454'S, 057°51.870'W</named-content>), under rocks in coarse sand, midshore, 3 specimens (NMW.Z.2011.039.0120), 15.11.2011; Stanley foreshore, stn 1b (<named-content xmlns:xlink="http://www.w3.org/1999/xlink" content-type="dwc:verbatimCoordinates" xlink:type="simple">51°41.459'S, 057°51.840'W</named-content>), under rocks in coarse sand, midshore, 9 specimens (NMW.Z.2011.039.121), 15.1.2011; Stanley foreshore, stn 1c (<named-content xmlns:xlink="http://www.w3.org/1999/xlink" content-type="dwc:verbatimCoordinates" xlink:type="simple">51°41.459'S, 057°51.823'W</named-content>), under rocks in coarse sand, low shore, 3 specimens (NMW.Z.2011.039.0122), 15.1.2011; The Canache, east of Stanley, stn 2c (<named-content xmlns:xlink="http://www.w3.org/1999/xlink" content-type="dwc:verbatimCoordinates" xlink:type="simple">51°41.716'S, 057°47.107'W</named-content>), under rocks in gravel &amp; coarse sand, mid-low shore, 6 specimens (NMW.Z.2011.039.0123), 16.1.2011; Hookers Point, stn 4 (<named-content xmlns:xlink="http://www.w3.org/1999/xlink" content-type="dwc:verbatimCoordinates" xlink:type="simple">51°41.994'S, 057°46.747'W</named-content>), in &amp; under pink encrusting algae, low shore, 3 specimens (NMW.Z.2011.039.0124), 15.1.2011; Hookers Point, stn 6b, (<named-content xmlns:xlink="http://www.w3.org/1999/xlink" content-type="dwc:verbatimCoordinates" xlink:type="simple">51°41.994'S, 057°46.747'W</named-content>), algal holdfast scraping, low shore, 1 specimen (NMW.Z.2011.039.0125), 21.11.2011; Sea Lion Island: East Loafers Bay, stn 20a (<named-content xmlns:xlink="http://www.w3.org/1999/xlink" content-type="dwc:verbatimCoordinates" xlink:type="simple">52°26.306'S, 059°06.229'W</named-content>), in &amp; under pink encrusting algae, mid-low shore, 4 specimens (NMW.Z.2011.039.0126), 28.11.2011; East Falkland: west Stanley, stn 21 (<named-content xmlns:xlink="http://www.w3.org/1999/xlink" content-type="dwc:verbatimCoordinates" xlink:type="simple">51°41.402'S, 057°52.580'W</named-content>), under small stones in coarse sand &amp; gravel, 6 specimens (NMW.Z.2011.039.0127–0128), 01.12.2011; Egg Harbour, Shag Rookery Point, stn 27 (<named-content xmlns:xlink="http://www.w3.org/1999/xlink" content-type="dwc:verbatimCoordinates" xlink:type="simple">51°49.345'S, 059°26.719'W</named-content>), under rocks in soft silty sand, 6 m, 2 specimens (NMW.Z.2011.039.0129), 03.12.2011; Kelp Harbour, stn 29a (<named-content xmlns:xlink="http://www.w3.org/1999/xlink" content-type="dwc:verbatimCoordinates" xlink:type="simple">51°47.715'S, 059°18.400'W</named-content>), coralline coarse sand, mid-low shore, 15 specimens (NMW.Z.2011.039.0136), 04.12.2011; Stanley marina, stn 32 (<named-content xmlns:xlink="http://www.w3.org/1999/xlink" content-type="dwc:verbatimCoordinates" xlink:type="simple">51°41.600'S, 057°48.073'W</named-content>), <italic><tp:taxon-name>Macrocystis</tp:taxon-name></italic> holdfast, 30 cm, 2 specimens (NMW.Z.2011.039.0132), 05.12.2011; Sand Bay, Port Harriet, stn 34f (<named-content xmlns:xlink="http://www.w3.org/1999/xlink" content-type="dwc:verbatimCoordinates" xlink:type="simple">51°44.130'S, 058°00.550'W</named-content>), under rocks within mussel bed, midshore, 7 specimens (NMW.Z.2011.039.0130), 08.12.2011; Teal Creek, east of Darwin, stn 35d (<named-content xmlns:xlink="http://www.w3.org/1999/xlink" content-type="dwc:verbatimCoordinates" xlink:type="simple">51°49.248'S, 058°55.561'W</named-content>), under rocks in sand, midshore, 4 specimens (NMW.Z.2011.039.0131), 09.12.2011; Cape Bougainville, stn 38b (<named-content xmlns:xlink="http://www.w3.org/1999/xlink" content-type="dwc:verbatimCoordinates" xlink:type="simple">51°18.727'S, 058°27.607'W</named-content>), under rocks in gravel in rock pool, mid-low shore, 1 specimen (NMW.Z.2012.082.0019), 13.01.2013; North Arm, stn 48a (<named-content xmlns:xlink="http://www.w3.org/1999/xlink" content-type="dwc:verbatimCoordinates" xlink:type="simple">52°07.768'S, 059°22.131'W</named-content>), mussel bed over silty coarse sand, midshore, 13 specimens (NMW.Z.2013.082.0020), 22.01.2013; West Falkland: Moonlight Bay, Port Stephens, stn 51c (<named-content xmlns:xlink="http://www.w3.org/1999/xlink" content-type="dwc:verbatimCoordinates" xlink:type="simple">52°06.232'S, 060°50.368'W</named-content>), in crevices, midshore, 10 specimens (NMW.Z.2012.082.0021), 26.01.2013; The Creek, Hill Cove, stn 56d (<named-content xmlns:xlink="http://www.w3.org/1999/xlink" content-type="dwc:verbatimCoordinates" xlink:type="simple">51°30.061'S, 060°07.618'W</named-content>), under algae-covered rocks in fine sand, midshore, 4 specimens (NMW.Z.2012.082.0022), 31.01.2013; Shallow Bay, stn 57e (<named-content xmlns:xlink="http://www.w3.org/1999/xlink" content-type="dwc:verbatimCoordinates" xlink:type="simple">51°30.032'S, 060°07.726'W</named-content>), in crevices &amp; under stones, low shore, 3 specimens (NMW.Z.2012.082.0023), 01.02.2013.</p></tp:treatment-sec><tp:treatment-sec sec-type="Description"><title>Description.</title><p>Ninety-six entire specimens examined: length 5.9–61.3 mm, width 0.7–3.3 mm (excluding parapodia, measured at 8<sup>th</sup> chaetiger) for 29–70 chaetigers.</p><!--PageBreak--><p>Colour pale cream in alcohol, some with dark brown, uniform shading remaining over anterior chaetigers.</p><p>Body depressed dorso-ventrally, of mostly uniform width, tapering in last few chaetigers. Prostomium longer than broad (<xref ref-type="fig" rid="F4">Fig. 4A</xref>), antennae and palps about equal in length, with antennae 1/4 width of palpophores. Palpostyles very short, 1/5 length of palpophores. Four pairs tentacular cirri, postero-dorsal pair extending 2–7 chaetigers, usually 2–3. Two pairs small, equal-sized, black eyes, anterior pair more laterally placed.</p><fig id="F4" position="float" orientation="portrait"><label>Figure 4.</label><caption><p><italic><tp:taxon-name>Neanthes kerguelensis</tp:taxon-name></italic> (McIntosh, 1885) (NMW.Z.2011.039.0127): <bold>A</bold> anterior end (tentacular cirri removed), dorsal view <bold>B</bold> right parapodium, chaetiger 10, posterior view <bold>C</bold> right parapodium, chaetiger 47, posterior view <bold>D</bold> neuropodial heterogomph falciger, chaetiger 10 <bold>E</bold> neuropodial heterogomph falciger, chaetiger 47.</p></caption><graphic xmlns:xlink="http://www.w3.org/1999/xlink" xlink:href="zookeys-427-075-g004.jpg" position="float" orientation="portrait" xlink:type="simple"/></fig><p>Pharynx with conical paragnaths (<xref ref-type="fig" rid="F9">Fig. 9C, D</xref>), variable in size, sometimes faint, not easily lost. Paragnaths arranged as follows: I = 1 (absent or too small to see in specimens of less than 45 chaetigers); II = 1–8; III = 1–9; IV = 6–17; V = 0; VI = 1 (2 on one specimen only); VII–VIII = 3–8. Jaws dark brown to black, 7–10 teeth.</p><p>Notopodia with dorsal and median ligule throughout. Of almost equal size, globular anteriorly (<xref ref-type="fig" rid="F4">Fig. 4B</xref>), dorsal ligule becoming conical, median ligule becoming digitiform, in median chaetigers. Notopodial prechaetal lobe present from chaetigers 5–6 (<xref ref-type="fig" rid="F4">Fig. 4B</xref>), increasingly fused to median ligule, absent posteriorly, difficult to determine more precisely due to the very gradual fusion, generally obvious for at least 10 chaetigers.</p><p>Dorsal cirrus 1–1.5 times length of dorsal ligule anteriorly (<xref ref-type="fig" rid="F4">Fig. 4B</xref>), increasing to 2–2.5 times length posteriorly (<xref ref-type="fig" rid="F4">Fig. 4C</xref>).</p><p>Neuropodia with postchaetal lobe and ventral ligule throughout; postchaetal lobe rounded anteriorly, reduced in size and digitiform posteriorly, ventral ligule globular anteriorly, conical posteriorly (<xref ref-type="fig" rid="F4">Fig. 4B, C</xref>). Ventral cirrus approximately 3/4 length of ventral ligule, becoming equal in length posteriorly (<xref ref-type="fig" rid="F4">Fig. 4B, C</xref>).</p><p>Parapodia biramous from chaetiger 3, sub-biramous on chaetigers 1–2. Notochaetae homogomph spinigers only. Neurochaetae with homogomph spinigers and heterogomph falcigers (<xref ref-type="fig" rid="F4">Fig. 4D, E</xref>) in both superior and inferior (from 3) fascicles throughout. No heterogomph spinigers found.</p><p>Pygidium terminal; 2 long, tapering anal cirri inserted ventrally.</p></tp:treatment-sec><tp:treatment-sec sec-type="Remarks"><title>Remarks.</title><p>In a detailed study of Australian and sub-Antarctic specimens of <italic><tp:taxon-name>Neanthes kerguelensis</tp:taxon-name></italic>, <xref ref-type="bibr" rid="B60">Wilson (1984)</xref> described a wide variation in the numbers of paragnaths in Areas II, III and IV. This, combined with the apparent widespread occurrence across both hemispheres and from intertidal to 5000 m depths, would suggest that records of this species may, in fact, represent a species complex. Greater investigation in each area is required to properly resolve this.</p><p>The variation in paragnath numbers exhibited by the Falkland Islands specimens is within the boundaries of that described by <xref ref-type="bibr" rid="B60">Wilson (1984)</xref>, although it falls consistently at the lower end of those ranges. In addition, the majority of specimens had tentacular cirri that extended only to chaetigers 2–4 (<xref ref-type="bibr" rid="B60">Wilson 1984</xref>: 4–8 chaetigers) although some did extend up to chaetiger 7, and the neuropodial postchaetal lobe was present throughout the body as opposed to only the anterior 20–30 chaetigers (<xref ref-type="bibr" rid="B60">Wilson 1984</xref>).</p><p>There are currently no published genetic sequences for <italic><tp:taxon-name>Neanthes kerguelensis</tp:taxon-name></italic>. However, a comparison of some of these different populations using molecular techniques may help resolve these discrepancies.</p><!--PageBreak--></tp:treatment-sec><tp:treatment-sec sec-type="Habitat"><title>Habitat.</title><p><xref ref-type="bibr" rid="B60">Wilson (1984)</xref> describes the habitat as “associated with fouling communities, intertidal in rocks and sand on sheltered and exposed coasts, soft bottom benthos to 115 m deep”. Previous records from the Falkland Islands exist from intertidal to 197 m depth and from this survey from intertidal to 20 m depth in almost every habitat sampled (including algal holdfasts, epifaunal turf, coarse sand, gravel and under rocks), except for mud and fine-medium clean sands.</p></tp:treatment-sec><tp:treatment-sec sec-type="Distribution"><title>Distribution.</title><p>Recorded widely across the southern hemisphere including Australia, New Zealand, Tasmania, Fiji, Taiwan, Antarctic Peninsula, sub-Antarctic Islands (incl. Kerguelen, Macquarie, South Shetlands, South Orkneys), Chile and the Falkland Islands. Previous records from the Falkland Islands exist from <xref ref-type="bibr" rid="B47">Pratt (1898)</xref>, <xref ref-type="bibr" rid="B18">Fauvel (1916)</xref>, <xref ref-type="bibr" rid="B49">Ramsay (1914)</xref>, <xref ref-type="bibr" rid="B43">Monro (1930)</xref> and <xref ref-type="bibr" rid="B21">Hartman (1953)</xref> and the species was recorded from almost every location sampled during this survey.</p><p><italic><tp:taxon-name>Neanthes kerguelensis</tp:taxon-name></italic> is also recorded from the Northern hemisphere from the Mediterranean and Azores (<xref ref-type="bibr" rid="B58">von Marenzeller 1902</xref>) and the UK (<xref ref-type="bibr" rid="B11">Comely 1973</xref>). The latter record, however, is discounted as the author describes his specimen as having 6–7 paragnaths in Area VI which would not identify it as this species.</p><!--PageBreak--></tp:treatment-sec><tp:treatment-sec><!--Section generated to contain objects referenced in tp:taxon-treatment.--><fig id="F9" position="float" orientation="portrait"><label>Figure 9.</label><caption><p>Images of the paragnaths of the species collected. <italic><tp:taxon-name>Gymnonereis tenera</tp:taxon-name></italic> sp. n. (NMW.Z.2011.039.0093): <bold>A</bold> dorsal view <bold>B</bold> ventral view; <italic><tp:taxon-name>Neanthes kerguelensis</tp:taxon-name></italic> (NMW.Z.2011.039.0129) <bold>C</bold> dorsal view <bold>D</bold> ventral view; <italic><tp:taxon-name>Perinereis falklandica</tp:taxon-name></italic> (NMW.Z.2011.039.0113) <bold>E</bold> dorsal view; F. ventral view; <italic><tp:taxon-name>Platynereis magalhaensis</tp:taxon-name></italic> (NMW.Z.2011.039.0158) <bold>G</bold> lateral view (arrow indicating Area VI paragnaths) <bold>H</bold> dorsal view <bold>I</bold> ventral view.</p></caption><graphic xmlns:xlink="http://www.w3.org/1999/xlink" xlink:href="zookeys-427-075-g009.jpg" position="float" orientation="portrait" xlink:type="simple"/></fig></tp:treatment-sec><ref-list><ref id="B2"><mixed-citation xmlns:xlink="http://www.w3.org/1999/xlink" xlink:type="simple"><person-group><name name-style="western"><surname>Augener</surname><given-names>H</given-names></name></person-group> (<year>1924</year>) <article-title>Papers from Dr. Th. Mortensen’s Pacific Expedition 1914–1916. No. 18. Polychaeta II. Polychaeten von Neuseeland I: Errantia.</article-title><source>Videnskabelige Meddelelser fra Dansk Naturhistorisk Forenig i København</source><volume>75</volume>: <fpage>241</fpage>–<lpage>441</lpage>. <ext-link ext-link-type="uri" xlink:href="http://www.biodiversitylibrary.org/item/88783#page/493/mode/1up" xlink:type="simple">http://www.biodiversitylibrary.org/item/88783#page/493/mode/1up</ext-link></mixed-citation></ref><ref id="B22"><mixed-citation xmlns:xlink="http://www.w3.org/1999/xlink" xlink:type="simple"><person-group><name name-style="western"><surname>Hartman</surname><given-names>O</given-names></name></person-group> (<year>1954</year>) <article-title>Australian Nereidae, including descriptions of three new species and one genus, together with summaries of previous records and keys to species.</article-title><source>Transactions of the Royal Society of South Australia</source><volume>77</volume>: <fpage>1</fpage>–<lpage>41</lpage>. <ext-link ext-link-type="uri" xlink:href="http://www.biodiversitylibrary.org/page/41336915#page/19/mode/1up" xlink:type="simple">http://www.biodiversitylibrary.org/page/41336915#page/19/mode/1up</ext-link></mixed-citation></ref><ref id="B25"><mixed-citation xmlns:xlink="http://www.w3.org/1999/xlink" xlink:type="simple"><person-group><name name-style="western"><surname>Hartmann-Schröder</surname><given-names>G</given-names></name></person-group> (<year>1962</year>) <article-title>Zur Kenntnis der Nereiden Chiles (Polychaeta Errantia), mit Beschreibung epitoker Stadien einiger Arten und der Jugendentwicklung von <italic>Perinereis vallata</italic> (Grube).</article-title><source>Zoologischer Anzeiger</source><volume>168</volume>: <fpage>389</fpage>–<lpage>441</lpage>.</mixed-citation></ref><ref id="B24"><mixed-citation xmlns:xlink="http://www.w3.org/1999/xlink" xlink:type="simple"><person-group><name name-style="western"><surname>Hartman</surname><given-names>O</given-names></name></person-group> (<year>1967</year>) <article-title>Polychaetous annelids collected by the USNS Eltanin and Staten Island cruises, chiefly from Antarctic Seas.</article-title><source>Allan Hancock Monographs in Marine Biology</source><volume>2</volume>: <fpage>1</fpage>–<lpage>387</lpage>.</mixed-citation></ref><ref id="B31"><mixed-citation xmlns:xlink="http://www.w3.org/1999/xlink" xlink:type="simple"><person-group><name name-style="western"><surname>Hutchings</surname><given-names>PA</given-names></name><name name-style="western"><surname>Turvey</surname><given-names>SP</given-names></name></person-group> (<year>1982</year>) <article-title>The Nereididae of South Australia.</article-title><source>Transactions of the Royal Society of South Australia</source><volume>106</volume>: <fpage>93</fpage>–<lpage>144</lpage>.</mixed-citation></ref><ref id="B60"><mixed-citation xmlns:xlink="http://www.w3.org/1999/xlink" xlink:type="simple"><person-group><name name-style="western"><surname>Wilson</surname><given-names>RS</given-names></name></person-group> (<year>1984</year>) <article-title><italic>Neanthes</italic> (Polychaeta: Nereididae) from Victoria with descriptions of two new species.</article-title><source>Proceedings of the Royal Society of Victoria</source><volume>96</volume>: <fpage>209</fpage>–<lpage>226</lpage>.</mixed-citation></ref><ref id="B5"><mixed-citation xmlns:xlink="http://www.w3.org/1999/xlink" xlink:type="simple"><person-group><name name-style="western"><surname>Bakken</surname><given-names>T</given-names></name><name name-style="western"><surname>Wilson</surname><given-names>RS</given-names></name></person-group> (<year>2005</year>) <article-title>Phylogeny of nereidids (Polychaeta, Nereididae) with paragnaths.</article-title><source>Zoologica Scripta</source><volume>34</volume>: <fpage>507</fpage>–<lpage>547</lpage>. doi: <ext-link ext-link-type="doi" xlink:href="10.1111/j.1463-6409.2005.00200.x" xlink:type="simple">10.1111/j.1463-6409.2005.00200.x</ext-link></mixed-citation></ref><ref id="B47"><mixed-citation xmlns:xlink="http://www.w3.org/1999/xlink" xlink:type="simple"><person-group><name name-style="western"><surname>Pratt</surname><given-names>EM</given-names></name></person-group> (<year>1898</year>) <article-title>Contributions to our knowledge of the marine fauna of the Falkland Islands.</article-title><source>Memoirs and Transactions of the Manchester Literary and Philosophical Society</source><volume>13</volume>: <fpage>1</fpage>–<lpage>26</lpage>.</mixed-citation></ref><ref id="B18"><mixed-citation xmlns:xlink="http://www.w3.org/1999/xlink" xlink:type="simple"><person-group><name name-style="western"><surname>Fauvel</surname><given-names>P</given-names></name></person-group> (<year>1916</year>) <article-title>Annélides polychètes des Iles Falkland recueillies par M. Rupert Vallentin (1902–1910).</article-title><source>Archives de Zoologie Expérimentale et Générale</source><volume>55</volume>: <fpage>417</fpage>–<lpage>482</lpage>.</mixed-citation></ref><ref id="B49"><mixed-citation xmlns:xlink="http://www.w3.org/1999/xlink" xlink:type="simple"><person-group><name name-style="western"><surname>Ramsay</surname><given-names>LNG</given-names></name></person-group> (<year>1914</year>) <article-title>Polychaeta of the family Nereidae, collected by the Scottish National Antarctic Expedition (1902–1904).</article-title><source>Transactions of the Royal Society of Edinburgh</source><volume>50</volume>: <fpage>41</fpage>–<lpage>48</lpage>. doi: <ext-link ext-link-type="doi" xlink:href="10.1017/S0080456800017269" xlink:type="simple">10.1017/S0080456800017269</ext-link>, <ext-link ext-link-type="uri" xlink:href="http://www.biodiversitylibrary.org/bibliography/2290#/summary" xlink:type="simple">http://www.biodiversitylibrary.org/bibliography/2290#/summary</ext-link></mixed-citation></ref><ref id="B43"><mixed-citation xmlns:xlink="http://www.w3.org/1999/xlink" xlink:type="simple"><person-group><name name-style="western"><surname>Monro</surname><given-names>CCA</given-names></name></person-group> (<year>1930</year>) <article-title>Polychaete worms.</article-title><source>Discovery Reports</source><volume>2</volume>: <fpage>1</fpage>–<lpage>222</lpage>. <ext-link ext-link-type="uri" xlink:href="http://www.biodiversitylibrary.org/bibliography/6168#/summary" xlink:type="simple">http://www.biodiversitylibrary.org/bibliography/6168#/summary</ext-link></mixed-citation></ref><ref id="B21"><mixed-citation xmlns:xlink="http://www.w3.org/1999/xlink" xlink:type="simple"><person-group><name name-style="western"><surname>Hartman</surname><given-names>O</given-names></name></person-group> (<year>1953</year>) <article-title>Non-pelagic polychaeta of the Swedish Antarctic Expedition 1901–1903.</article-title><source>Further Zoological Results of the Swedish Antarctic Expedition 1901–1903</source>, <volume>4</volume>: <fpage>1</fpage>–<lpage>83</lpage>.</mixed-citation></ref><ref id="B58"><mixed-citation xmlns:xlink="http://www.w3.org/1999/xlink" xlink:type="simple"><person-group><name name-style="western"><surname>Von Marenzeller</surname><given-names>E</given-names></name></person-group> (<year>1902</year>) <article-title>Ueber die waehrend der 3. und 4. Tiefsee-Expedition im Oestliche Mittelmeere und in der Adria 1893, 1894, gesammelten Polychaeten des Grundes.</article-title><source>Anzeiger, Akademie der Wissenschaften, Wien</source><volume>38</volume>: <lpage>294</lpage>.</mixed-citation></ref><ref id="B11"><mixed-citation xmlns:xlink="http://www.w3.org/1999/xlink" xlink:type="simple"><person-group><name name-style="western"><surname>Comely</surname><given-names>CA</given-names></name></person-group> (<year>1973</year>) <article-title>Animals from the Clyde Sea area: recent records, including the first British record and a redescription of <italic>Nereis kerguelensis</italic> McIntosh.</article-title><source>Glasgow Naturalist</source><volume>19</volume>: <fpage>21</fpage>–<lpage>34</lpage>.</mixed-citation></ref></ref-list></tp:taxon-treatment>
