# Supplementary material for: Intertidal and nearshore Nereididae (Annelida) of the Falkland Islands, southwestern Atlantic, including a new species of Gymnonereis
Source: Zookeys. 2014 Jul 22;(427):75–108. doi: 10.3897/zookeys.427.7296 (PMC4137314; doi:10.3897/zookeys.427.7296)
Supplement: XML Treatment for Nereis [file zookeys.427.7296-treatment7.xml]

<!DOCTYPE tp:taxon-treatment
  PUBLIC "-//TaxonX//DTD Taxonomic Treatment Publishing DTD v0 20100105//EN" "tax-treatment-NSO.dtd">
<tp:taxon-treatment xmlns:tp="http://www.plazi.org/taxpub"><tp:treatment-meta><kwd-group><label>Taxon classification</label><kwd><named-content content-type="kingdom">Animalia</named-content></kwd><kwd><named-content content-type="order">Phyllodocida</named-content></kwd><kwd><named-content content-type="family">Nereididae</named-content></kwd></kwd-group><mixed-citation publication-type="journal"><person-group><name><surname>Darbyshire</surname><given-names>Teresa</given-names></name></person-group><article-title>Intertidal and nearshore Nereididae (Annelida) of the Falkland Islands, southwestern Atlantic, including a new species of <italic>Gymnonereis</italic></article-title><source>Zookeys</source><day>22</day><month>7</month><year>2014</year><volume>2014</volume><issue>427</issue><fpage>75</fpage><lpage>108</lpage><pub-id pub-id-type="doi">10.3897/zookeys.427.7296</pub-id></mixed-citation></tp:treatment-meta><tp:nomenclature><label>Genus</label><tp:taxon-name>
                                <tp:taxon-name-part taxon-name-part-type="genus">Nereis</tp:taxon-name-part>
                            </tp:taxon-name><tp:taxon-authority>Linnaeus, 1758</tp:taxon-authority><tp:nomenclature-citation-list><tp:nomenclature-citation><tp:taxon-name>Nereis</tp:taxon-name><comment> Linnaeus, 1758: 654.</comment></tp:nomenclature-citation></tp:nomenclature-citation-list></tp:nomenclature><tp:treatment-sec sec-type="Type species"><title>Type species.</title><p><italic><tp:taxon-name>Nereis pelagica</tp:taxon-name></italic> Linnaeus, 1758 (by original designation)</p></tp:treatment-sec><tp:treatment-sec sec-type="Diagnosis"><title>Diagnosis</title><p>(after <xref ref-type="bibr" rid="B5">Bakken and Wilson 2005</xref>). Prostomium with entire anterior margin, one pair of antennae, one pair of biarticulated palps with conical palpostyles, four pairs of tentacular cirri with distinct cirrophores. Eyes present or absent. One apodous anterior segment, greater than length of chaetiger 1. Maxillary ring of pharynx, conical paragnaths: Areas I−III, present or absent; IV, present, smooth bar-like paragnaths present or absent. Oral ring: conical paragnaths present or absent. Dorsal notopodial ligule similar in size in anterior and posterior chaetigers or markedly reduced on posterior chaetigers. Prechaetal notopodial lobe present or absent, smaller than dorsal notopodial ligule on anterior chaetigers, usually reduced or absent posteriorly. Dorsal cirrus basally attached to dorsal notopodial ligule throughout all chaetigers, lacking basal cirrophore. Neuropodial postchaetal lobe absent. Notoaciculae absent from chaetigers 1 and 2. Notochaetae: homogomph spinigers, homogomph falcigers present. Neurochaetae, superior fascicle: homogomph spinigers present, heterogomph falcigers on anterior chaetigers present or absent, on posterior chaetigers present. Neurochaetae, inferior fascicle: heterogomph spinigers present or absent, heterogomph falcigers present or absent.</p></tp:treatment-sec><ref-list><ref id="B5"><mixed-citation xmlns:xlink="http://www.w3.org/1999/xlink" xlink:type="simple"><person-group><name name-style="western"><surname>Bakken</surname><given-names>T</given-names></name><name name-style="western"><surname>Wilson</surname><given-names>RS</given-names></name></person-group> (<year>2005</year>) <article-title>Phylogeny of nereidids (Polychaeta, Nereididae) with paragnaths.</article-title><source>Zoologica Scripta</source><volume>34</volume>: <fpage>507</fpage>–<lpage>547</lpage>. doi: <ext-link ext-link-type="doi" xlink:href="10.1111/j.1463-6409.2005.00200.x" xlink:type="simple">10.1111/j.1463-6409.2005.00200.x</ext-link></mixed-citation></ref></ref-list></tp:taxon-treatment>
