# Supplementary material for: Intertidal and nearshore Nereididae (Annelida) of the Falkland Islands, southwestern Atlantic, including a new species of Gymnonereis
Source: Zookeys. 2014 Jul 22;(427):75–108. doi: 10.3897/zookeys.427.7296 (PMC4137314; doi:10.3897/zookeys.427.7296)
Supplement: XML Treatment for Nereis eugeniae [file zookeys.427.7296-treatment8.xml]

<!DOCTYPE tp:taxon-treatment
  PUBLIC "-//TaxonX//DTD Taxonomic Treatment Publishing DTD v0 20100105//EN" "tax-treatment-NSO.dtd">
<tp:taxon-treatment xmlns:tp="http://www.plazi.org/taxpub"><tp:treatment-meta><kwd-group><label>Taxon classification</label><kwd><named-content content-type="kingdom">Animalia</named-content></kwd><kwd><named-content content-type="order">Phyllodocida</named-content></kwd><kwd><named-content content-type="family">Nereididae</named-content></kwd></kwd-group><mixed-citation publication-type="journal"><person-group><name><surname>Darbyshire</surname><given-names>Teresa</given-names></name></person-group><article-title>Intertidal and nearshore Nereididae (Annelida) of the Falkland Islands, southwestern Atlantic, including a new species of <italic>Gymnonereis</italic></article-title><source>Zookeys</source><day>22</day><month>7</month><year>2014</year><volume>2014</volume><issue>427</issue><fpage>75</fpage><lpage>108</lpage><pub-id pub-id-type="doi">10.3897/zookeys.427.7296</pub-id></mixed-citation></tp:treatment-meta><tp:nomenclature><tp:taxon-name>
                                <tp:taxon-name-part taxon-name-part-type="genus">Nereis</tp:taxon-name-part>
                                <tp:taxon-name-part taxon-name-part-type="species">eugeniae</tp:taxon-name-part>
                            </tp:taxon-name><tp:taxon-authority>(Kinberg, 1865)</tp:taxon-authority><xref ref-type="fig" rid="F5">Figure 5</xref><tp:nomenclature-citation-list><tp:nomenclature-citation><tp:taxon-name>Nicon eugeniae</tp:taxon-name><comment> Kinberg, 1865: 178.</comment></tp:nomenclature-citation><tp:nomenclature-citation><tp:taxon-name>Nereis eugeniae</tp:taxon-name><comment>. — <xref ref-type="bibr" rid="B14">Ehlers 1897</xref>: 67–70, Pl. IV, figs 94–105. — <xref ref-type="bibr" rid="B15">Ehlers 1901</xref>: 105, Pl. XII, figs 18–22. — <xref ref-type="bibr" rid="B49">Ramsay 1914</xref>: 43. — <xref ref-type="bibr" rid="B43">Monro 1930</xref>: 104. — <xref ref-type="bibr" rid="B23">Hartman 1964</xref>: 100–101, Pl. XXX, figs 9–10. — <xref ref-type="bibr" rid="B24">Hartman 1967</xref>: 65.</comment></tp:nomenclature-citation></tp:nomenclature-citation-list></tp:nomenclature><tp:treatment-sec sec-type="Description"><title>Description.</title><p>Length up to 170 mm, width up to 3 mm including parapodia for up to 125 chaetigers. Eyes absent or present. Paragnaths arranged as follows (<xref ref-type="fig" rid="F5">Fig. 5A, B</xref>): Area I = 0; Area II = small group (up to 11); Area III = absent or sparse, irregular row (2–6); Area IV = absent or group (0–18); Area V = 0–1; Area VI = small group (3–6); Areas VII–VIII = sparse, irregular row (0–11). Jaws dark, 5–7 teeth.</p><fig id="F5" position="float" orientation="portrait"><label>Figure 5.</label><caption><p><italic><tp:taxon-name>Nereis eugeniae</tp:taxon-name></italic> Kinberg, 1865 (after <xref ref-type="bibr" rid="B14">Ehlers 1897</xref>): <bold>A</bold> anterior end, dorsal view <bold>B</bold> chaetiger 12 <bold>C</bold> chaetiger 37 <bold>D</bold> neuropodial heterogomph spiniger, posterior chaetiger <bold>E</bold> neuropodial heterogomph falciger, posterior chaetiger.</p></caption><graphic xmlns:xlink="http://www.w3.org/1999/xlink" xlink:href="zookeys-427-075-g005.jpg" position="float" orientation="portrait" xlink:type="simple"/></fig><p>Dorsal cirrus longer than notopodia throughout, becoming more pronounced posteriorly. Anterior notopodia (<xref ref-type="fig" rid="F5">Fig. 5C</xref>) with dorsal and median ligules equal in size, dorsal ligule reducing in size posteriorly. Small notopodial prechaetal lobe present in anterior chaetigers.</p><p>Neuropodia with postchaetal lobe and ventral ligule conical; postchaetal lobe shorter than notopodial ligules and ventral ligule in anterior chaetigers, becoming more equal in size posteriorly (<xref ref-type="fig" rid="F5">Fig. 5D</xref>).</p><!--PageBreak--><p>Anterior notopodia with homogomph spinigers only, 2–3 homogomph falcigers present from median chaetigers on. Neuropodia with homogomph spinigers and heterogomph falcigers in superior fascicle, inferior fascicle with heterogomph spinigers and falcigers (<xref ref-type="fig" rid="F5">Fig. 5E</xref>).</p></tp:treatment-sec><tp:treatment-sec sec-type="Remarks"><title>Remarks.</title><p>The above description is an amalgamation of the information provided by <xref ref-type="bibr" rid="B14">Ehlers (1897)</xref>, <xref ref-type="bibr" rid="B43">Monro (1930)</xref> and <xref ref-type="bibr" rid="B23">Hartman (1964</xref>, <xref ref-type="bibr" rid="B24">1967</xref>), although of these, only Monro published on specimens from the Falkland Islands. The type locality for the species is the Strait of Magellan, but <xref ref-type="bibr" rid="B36">Kinberg (1865)</xref> gave little detail about the animal <!--PageBreak-->itself. The species was later comprehensively re-described and drawn by <xref ref-type="bibr" rid="B14">Ehlers (1897)</xref>. Descriptions by different authors are quite variable, particularly regarding the paragnaths arrangements. <xref ref-type="bibr" rid="B49">Ramsay (1914)</xref> gave no details about his specimens except to say that they “agreed in all respects” with Ehlers’ description whereas <xref ref-type="bibr" rid="B43">Monro (1930)</xref> noted that, in contrast to Ehlers’ description, the paragnaths of Areas VII–VIII “form a single very sparse irregular row and in a number of the larger examples they appear to be altogether absent”</p><p><italic><tp:taxon-name>Nereis eugeniae</tp:taxon-name></italic> was not collected by this survey, however it has been recorded from several offshore locations around the islands from 1–115 m (<xref ref-type="bibr" rid="B49">Ramsay 1914</xref>; <xref ref-type="bibr" rid="B43">Monro 1930</xref>) and <xref ref-type="bibr" rid="B43">Monro (1930)</xref> described the species as being “common off the Falkland Islands”. There are no intertidal records for the area, however <italic><tp:taxon-name>Nereis eugeniae</tp:taxon-name></italic> has been recorded intertidally from Chile (<xref ref-type="bibr" rid="B15">Ehlers 1901</xref>; <xref ref-type="bibr" rid="B24">Hartman 1967</xref>). Although not recorded here, the species is known to be present in shallow water around the islands and could potentially be found intertidally also.</p></tp:treatment-sec><tp:treatment-sec sec-type="Habitat"><title>Habitat.</title><p>Sand, shell, stones, cobbles; intertidal–156 m.</p></tp:treatment-sec><tp:treatment-sec sec-type="Distribution"><title>Distribution.</title><p>Strait of Magellan, Chile, Falkland Islands, Kerguelen Islands, Patagonia.</p></tp:treatment-sec><ref-list><ref id="B14"><mixed-citation xmlns:xlink="http://www.w3.org/1999/xlink" xlink:type="simple"><person-group><name name-style="western"><surname>Ehlers</surname><given-names>E</given-names></name></person-group> (<year>1897</year>) <article-title>Polychaeten</article-title>. <source>Hamburger Magalhaensische Sammelreise</source>, <size units="page">148 pp</size>.</mixed-citation></ref><ref id="B15"><mixed-citation xmlns:xlink="http://www.w3.org/1999/xlink" xlink:type="simple"><person-group><name name-style="western"><surname>Ehlers</surname><given-names>E</given-names></name></person-group> (<year>1901</year>) <article-title>Die Polychaeten des magellanischen und chilenischen Strandes. Ein faunistischer Versuch.</article-title><source>Festschrift zur Feier des Hundertfünfzigjährigen Bestehens des Königlichen Gesellschaft der Wissenschaften zu Göttingen, Abhandlungen der Mathematisch-Physikalischen Klasse</source><volume>1901</volume>: <fpage>1</fpage>–<lpage>232</lpage>.</mixed-citation></ref><ref id="B49"><mixed-citation xmlns:xlink="http://www.w3.org/1999/xlink" xlink:type="simple"><person-group><name name-style="western"><surname>Ramsay</surname><given-names>LNG</given-names></name></person-group> (<year>1914</year>) <article-title>Polychaeta of the family Nereidae, collected by the Scottish National Antarctic Expedition (1902–1904).</article-title><source>Transactions of the Royal Society of Edinburgh</source><volume>50</volume>: <fpage>41</fpage>–<lpage>48</lpage>. doi: <ext-link ext-link-type="doi" xlink:href="10.1017/S0080456800017269" xlink:type="simple">10.1017/S0080456800017269</ext-link>, <ext-link ext-link-type="uri" xlink:href="http://www.biodiversitylibrary.org/bibliography/2290#/summary" xlink:type="simple">http://www.biodiversitylibrary.org/bibliography/2290#/summary</ext-link></mixed-citation></ref><ref id="B43"><mixed-citation xmlns:xlink="http://www.w3.org/1999/xlink" xlink:type="simple"><person-group><name name-style="western"><surname>Monro</surname><given-names>CCA</given-names></name></person-group> (<year>1930</year>) <article-title>Polychaete worms.</article-title><source>Discovery Reports</source><volume>2</volume>: <fpage>1</fpage>–<lpage>222</lpage>. <ext-link ext-link-type="uri" xlink:href="http://www.biodiversitylibrary.org/bibliography/6168#/summary" xlink:type="simple">http://www.biodiversitylibrary.org/bibliography/6168#/summary</ext-link></mixed-citation></ref><ref id="B23"><mixed-citation xmlns:xlink="http://www.w3.org/1999/xlink" xlink:type="simple"><person-group><name name-style="western"><surname>Hartman</surname><given-names>O</given-names></name></person-group> (<year>1964</year>) <article-title>Polychaeta Errantia of Antarctica.</article-title><source>Antarctic Research Series</source><volume>3</volume>: <fpage>1</fpage>–<lpage>131</lpage>. doi: <ext-link ext-link-type="doi" xlink:href="10.1029/AR003" xlink:type="simple">10.1029/AR003</ext-link></mixed-citation></ref><ref id="B24"><mixed-citation xmlns:xlink="http://www.w3.org/1999/xlink" xlink:type="simple"><person-group><name name-style="western"><surname>Hartman</surname><given-names>O</given-names></name></person-group> (<year>1967</year>) <article-title>Polychaetous annelids collected by the USNS Eltanin and Staten Island cruises, chiefly from Antarctic Seas.</article-title><source>Allan Hancock Monographs in Marine Biology</source><volume>2</volume>: <fpage>1</fpage>–<lpage>387</lpage>.</mixed-citation></ref><ref id="B36"><mixed-citation xmlns:xlink="http://www.w3.org/1999/xlink" xlink:type="simple"><person-group><name name-style="western"><surname>Kinberg</surname><given-names>JGH</given-names></name></person-group> (<year>1865</year>) <article-title>Annulata nova. Nereidum dispositio nova.</article-title><source>Öfversigt af Koniglich Svenska Vetenskaps Akademiens Förhandlingar</source><volume>22</volume>: <fpage>167</fpage>–<lpage>179</lpage>. <ext-link ext-link-type="uri" xlink:href="http://www.biodiversitylibrary.org/part/70555#/summary" xlink:type="simple">http://www.biodiversitylibrary.org/part/70555#/summary</ext-link></mixed-citation></ref></ref-list></tp:taxon-treatment>
