# Supplementary material for: Intertidal and nearshore Nereididae (Annelida) of the Falkland Islands, southwestern Atlantic, including a new species of Gymnonereis
Source: Zookeys. 2014 Jul 22;(427):75–108. doi: 10.3897/zookeys.427.7296 (PMC4137314; doi:10.3897/zookeys.427.7296)
Supplement: XML Treatment for Perinereis [file zookeys.427.7296-treatment9.xml]

<!DOCTYPE tp:taxon-treatment
  PUBLIC "-//TaxonX//DTD Taxonomic Treatment Publishing DTD v0 20100105//EN" "tax-treatment-NSO.dtd">
<tp:taxon-treatment xmlns:tp="http://www.plazi.org/taxpub"><tp:treatment-meta><kwd-group><label>Taxon classification</label><kwd><named-content content-type="kingdom">Animalia</named-content></kwd><kwd><named-content content-type="order">Phyllodocida</named-content></kwd><kwd><named-content content-type="family">Nereididae</named-content></kwd></kwd-group><mixed-citation publication-type="journal"><person-group><name><surname>Darbyshire</surname><given-names>Teresa</given-names></name></person-group><article-title>Intertidal and nearshore Nereididae (Annelida) of the Falkland Islands, southwestern Atlantic, including a new species of <italic>Gymnonereis</italic></article-title><source>Zookeys</source><day>22</day><month>7</month><year>2014</year><volume>2014</volume><issue>427</issue><fpage>75</fpage><lpage>108</lpage><pub-id pub-id-type="doi">10.3897/zookeys.427.7296</pub-id></mixed-citation></tp:treatment-meta><tp:nomenclature><label>Genus</label><tp:taxon-name>
                                <tp:taxon-name-part taxon-name-part-type="genus">Perinereis</tp:taxon-name-part>
                            </tp:taxon-name><tp:taxon-authority>Kinberg, 1865</tp:taxon-authority><tp:nomenclature-citation-list><tp:nomenclature-citation><tp:taxon-name>Perinereis</tp:taxon-name><comment> Kinberg, 1865: 175–176. — <xref ref-type="bibr" rid="B32">Hutchings et al. 1991</xref>: 245.</comment></tp:nomenclature-citation></tp:nomenclature-citation-list></tp:nomenclature><tp:treatment-sec sec-type="Includes"><title>Includes.</title><p><italic><tp:taxon-name>Arete</tp:taxon-name></italic> Kinberg, 1865; <italic><tp:taxon-name>Gnatholycastis</tp:taxon-name></italic> Ehlers, 1920.</p></tp:treatment-sec><tp:treatment-sec sec-type="Type species"><title>Type species.</title><p><italic><tp:taxon-name>Perinereis novaehollandiae</tp:taxon-name></italic> Kinberg, 1865; by subsequent designation (<xref ref-type="bibr" rid="B20">Hartman 1948</xref>)</p></tp:treatment-sec><tp:treatment-sec sec-type="Diagnosis"><title>Diagnosis</title><p>(after <xref ref-type="bibr" rid="B5">Bakken and Wilson 2005</xref>, emended). Prostomium with entire anterior margin, one pair of antennae, one pair of biarticulated palps with conical palpostyles, four pairs of tentacular cirri with distinct cirrophores. Two pairs of eyes. One apodous anterior segment, greater than length of chaetiger 1. Maxillary ring of pharynx, conical paragnaths: Area I, present or absent; II, present or absent; III, present; IV, present or absent, smooth bar-like paragnaths present or absent. Oral ring, conical paragnaths: Area V, present or absent; VI, present or absent, <italic>smooth or shield-shaped</italic> bars present; VII−VIII, present. Dorsal notopodial ligule similar in size in anterior and posterior chaetigers, or markedly elongate on posterior chaetigers. Prechaetal notopodial lobe present or absent, smaller than dorsal notopodial ligule on anterior chaetigers, usually reduced or absent posteriorly. Dorsal cirrus basally or mid-dorsally to subterminally attached to dorsal notopodial ligule on posterior chaetigers, lacking basal cirrophore. Neuropodial postchaetal lobe absent or present. Notoaciculae absent from chaetigers 1 and 2. Notochaetae: homogomph spinigers. Neurochaetae, superior fascicle: homogomph spinigers and heterogomph falcigers present. Neurochaetae, inferior fascicle: heterogomph spinigers present or absent, heterogomph falcigers present.</p><!--PageBreak--></tp:treatment-sec><ref-list><ref id="B32"><mixed-citation xmlns:xlink="http://www.w3.org/1999/xlink" xlink:type="simple"><person-group><name name-style="western"><surname>Hutchings</surname><given-names>P</given-names></name><name name-style="western"><surname>Reid</surname><given-names>A</given-names></name><name name-style="western"><surname>Wilson</surname><given-names>R</given-names></name></person-group> (<year>1991</year>) <article-title><italic>Perinereis</italic> (Polychaeta, Nereididae) from Australia, with redescriptions of six additional species.</article-title><source>Records of the Australian Museum</source><volume>43</volume>: <fpage>241</fpage>–<lpage>274</lpage>. doi: <ext-link ext-link-type="doi" xlink:href="10.3853/j.0067-1975.43.1991.47" xlink:type="simple">10.3853/j.0067-1975.43.1991.47</ext-link></mixed-citation></ref><ref id="B20"><mixed-citation xmlns:xlink="http://www.w3.org/1999/xlink" xlink:type="simple"><person-group><name name-style="western"><surname>Hartman</surname><given-names>O</given-names></name></person-group> (<year>1948</year>) <article-title>The marine annelids erected by Kinberg with notes on some other types in the Swedish State Museum.</article-title><source>Arkiv för Zoologi</source><volume>42A</volume>: <fpage>1</fpage>–<lpage>137</lpage>.</mixed-citation></ref><ref id="B5"><mixed-citation xmlns:xlink="http://www.w3.org/1999/xlink" xlink:type="simple"><person-group><name name-style="western"><surname>Bakken</surname><given-names>T</given-names></name><name name-style="western"><surname>Wilson</surname><given-names>RS</given-names></name></person-group> (<year>2005</year>) <article-title>Phylogeny of nereidids (Polychaeta, Nereididae) with paragnaths.</article-title><source>Zoologica Scripta</source><volume>34</volume>: <fpage>507</fpage>–<lpage>547</lpage>. doi: <ext-link ext-link-type="doi" xlink:href="10.1111/j.1463-6409.2005.00200.x" xlink:type="simple">10.1111/j.1463-6409.2005.00200.x</ext-link></mixed-citation></ref></ref-list></tp:taxon-treatment>
