# Supplementary material for: Intertidal and nearshore Nereididae (Annelida) of the Falkland Islands, southwestern Atlantic, including a new species of Gymnonereis
Source: Zookeys. 2014 Jul 22;(427):75–108. doi: 10.3897/zookeys.427.7296 (PMC4137314; doi:10.3897/zookeys.427.7296)
Supplement: XML Treatment for Perinereis falklandica [file zookeys.427.7296-treatment11.xml]

<!DOCTYPE tp:taxon-treatment
  PUBLIC "-//TaxonX//DTD Taxonomic Treatment Publishing DTD v0 20100105//EN" "tax-treatment-NSO.dtd">
<tp:taxon-treatment xmlns:tp="http://www.plazi.org/taxpub"><tp:treatment-meta><kwd-group><label>Taxon classification</label><kwd><named-content content-type="kingdom">Animalia</named-content></kwd><kwd><named-content content-type="order">Phyllodocida</named-content></kwd><kwd><named-content content-type="family">Nereididae</named-content></kwd></kwd-group><mixed-citation publication-type="journal"><person-group><name><surname>Darbyshire</surname><given-names>Teresa</given-names></name></person-group><article-title>Intertidal and nearshore Nereididae (Annelida) of the Falkland Islands, southwestern Atlantic, including a new species of <italic>Gymnonereis</italic></article-title><source>Zookeys</source><day>22</day><month>7</month><year>2014</year><volume>2014</volume><issue>427</issue><fpage>75</fpage><lpage>108</lpage><pub-id pub-id-type="doi">10.3897/zookeys.427.7296</pub-id></mixed-citation></tp:treatment-meta><tp:nomenclature><tp:taxon-name>
                                <tp:taxon-name-part taxon-name-part-type="genus">Perinereis</tp:taxon-name-part>
                                <tp:taxon-name-part taxon-name-part-type="species">falklandica</tp:taxon-name-part>
                            </tp:taxon-name><tp:taxon-authority>(Ramsay, 1914)</tp:taxon-authority><xref ref-type="fig" rid="F7">Figure 7</xref><xref ref-type="fig" rid="F9">, 9E–F</xref><tp:nomenclature-citation-list><tp:nomenclature-citation><tp:taxon-name>Nereis (Perinereis) falklandica</tp:taxon-name><comment> Ramsay, 1914: 44–46, pl. 3, figs 3–10.</comment></tp:nomenclature-citation><tp:nomenclature-citation><tp:taxon-name>Perinereis falklandica</tp:taxon-name><comment>. — <xref ref-type="bibr" rid="B19">Fauvel 1941</xref>: 280–281. — <xref ref-type="bibr" rid="B21">Hartman 1953</xref>: 29. — Day, 1954: 18. — <xref ref-type="bibr" rid="B59">Wesenberg-Lund 1962</xref>: 80–83, figs 30–31. — <xref ref-type="bibr" rid="B25">Hartmann-Schröder 1962</xref>: 410–411. — <xref ref-type="bibr" rid="B26">Hartmann-Schröder 1965</xref>: 298–299. — <xref ref-type="bibr" rid="B52">Rozbaczylo and Castilla 1973</xref>: 218–220, fig 2. — <xref ref-type="bibr" rid="B51">Rozbaczylo and Bolados 1980</xref>: 214–216. — <xref ref-type="bibr" rid="B53">Sampertegui et al. 2013</xref>: 30, fig. 1.</comment></tp:nomenclature-citation></tp:nomenclature-citation-list></tp:nomenclature><tp:treatment-sec sec-type="Material examined"><title>Material examined.</title><p>East Falkland: The Canache, east of Stanley, stn 2c (<named-content xmlns:xlink="http://www.w3.org/1999/xlink" content-type="dwc:verbatimCoordinates" xlink:type="simple">51°41.716'S, 057°47.107'W</named-content>), under rocks in gravel &amp; coarse sand, mid-low shore, 9 specimens (NMW.Z.2011.039.0108–0109), 16.1.2011; Hookers Point, stn 6a, (<named-content xmlns:xlink="http://www.w3.org/1999/xlink" content-type="dwc:verbatimCoordinates" xlink:type="simple">51°41.994'S, 057°46.747'W</named-content>), under pink encrusting algae, low shore, 3 specimens (NMW.Z.2011.039.0110), 21.11.2011; Hookers Point, stn 6c, (<named-content xmlns:xlink="http://www.w3.org/1999/xlink" content-type="dwc:verbatimCoordinates" xlink:type="simple">51°41.994'S, 057°46.747'W</named-content>), under pink encrusting algae, low shore, 3 specimens (NMW.Z.2011.039.0111), 21.11.2011; Hookers Point, stn 6d, (<named-content xmlns:xlink="http://www.w3.org/1999/xlink" content-type="dwc:verbatimCoordinates" xlink:type="simple">51°41.994'S, 057°46.747'W</named-content>), in silty gravel washings from rock pool, low shore, 1 specimen (NMW.Z.2011.039.0112), 21.11.2011; Egg Harbour, stn 25 (<named-content xmlns:xlink="http://www.w3.org/1999/xlink" content-type="dwc:verbatimCoordinates" xlink:type="simple">51°50.353'S, 059°27.351'W</named-content>), rocks &amp; mussel bed in silty coarse sand, mid-low tide, 12 specimens (NMW.Z.2011.039.0114), 03.12.2011; Sea Lion Island: East Loafers Bay, stn 20a (<named-content xmlns:xlink="http://www.w3.org/1999/xlink" content-type="dwc:verbatimCoordinates" xlink:type="simple">52°26.306'S, 059°06.229'W</named-content>), in &amp; under pink encrusting algae, mid-low shore, 1 specimen (NMW.Z.2011.039.0113), 28.11.2011; Saunders Island: The Neck, stn 42d (<named-content xmlns:xlink="http://www.w3.org/1999/xlink" content-type="dwc:verbatimCoordinates" xlink:type="simple">51°18.485'S, 060°14.504'W</named-content>), under stones on rock ledges, midshore, 3 specimens (NMW.Z.2012.082.0011), 17.01.2013; West Falkland: Shallow Bay, stn 57b (<named-content xmlns:xlink="http://www.w3.org/1999/xlink" content-type="dwc:verbatimCoordinates" xlink:type="simple">51°30.032'S, 060°07.726'W</named-content>), in crevices &amp; under stones, high-mid shore, 2 specimens (NMW.Z.2012.082.0012), 01.02.2013; Shallow Bay, stn 57c (<named-content xmlns:xlink="http://www.w3.org/1999/xlink" content-type="dwc:verbatimCoordinates" xlink:type="simple">51°30.032'S, 060°07.726'W</named-content>), in crevices &amp; under stones, low shore, 5 specimens (NMW.Z.2012.082.0013), 01.02.2013.</p></tp:treatment-sec><tp:treatment-sec sec-type="Description"><title>Description.</title><p>Thirty-nine entire specimens examined; length 19.5–73.6 mm, width (excluding parapodia) 1.5–4.3 mm for 65–89 chaetigers.</p><p>Colour in alcohol, dark brown body with pale parapodia, colour becoming paler more posteriorly, variably according to specimen. Head very dark green/brown with pale median line (<xref ref-type="fig" rid="F9">Fig. 9E</xref>). Live colour green-brown with pale markings as described in alcohol.</p><p>Body dorso-ventrally depressed, uniform width for most of length, tapering slightly over last few chaetigers. Head with prostomium longer than broad (<xref ref-type="fig" rid="F7">Fig. 7A</xref>), antennae short, stout, 2/3 length of broad palps. Four pairs short, tentacular cirri, pale with dark cirrophores, reaching to chaetiger 2–4. Two pairs small, black eyes, equal size, anterior pair more laterally placed (<xref ref-type="fig" rid="F7">Fig. 7A</xref>). Eyes difficult to discern once preserved due to dark prostomial colour, particularly anterior pair.</p><fig id="F7" position="float" orientation="portrait"><label>Figure 7.</label><caption><p><italic><tp:taxon-name>Perinereis falklandica</tp:taxon-name></italic> Ramsay, 1914 (NMW.Z.2011.039.0108): <bold>A</bold> anterior end (tentacular cirri &amp; right chaetiger 4 removed), dorsal view <bold>B</bold> jaw <bold>C</bold> right parapodium, chaetiger 4, posterior view <bold>D</bold> right parapodium, chaetiger 71, posterior view <bold>E</bold> neuropodial heterogomph falciger, chaetiger 4 <bold>F</bold> neuropodial heterogomph falciger, chaetiger 71.</p></caption><graphic xmlns:xlink="http://www.w3.org/1999/xlink" xlink:href="zookeys-427-075-g007.jpg" position="float" orientation="portrait" xlink:type="simple"/></fig><p>Proboscis with conical (except for Area VI) paragnaths (<xref ref-type="fig" rid="F9">Fig. 9E, F</xref>), variable in size and number, arranged as follows: Area I = 1 large, central surrounded by triangle of 32–150 small, faint, blunter cones; II = broad triangle of large and small cones, 9–28 each <!--PageBreak-->side; III = oval patch of 11–20 medium-sized cones; IV = curved lines of 23–40 small–large cones; V = 1 large, blunt cone (1 aberrant specimen with 1 large &amp; over 20 small cones); VI = 1 large, shield-shaped bar with pointed apex; VII–VIII = 2–3 single, large cones laterally, almost reaching Area VI, becoming a broad swath ventrally of 110–300 large and small blunt cones. Jaws dark black/brown with 5–10 teeth and large distal fang (<xref ref-type="fig" rid="F7">Fig. 7B</xref>).</p><p>Anterior notopodia with dorsal and median ligules rounded anteriorly (<xref ref-type="fig" rid="F7">Fig. 7C</xref>), becoming conical in median chaetigers; dorsal ligule swollen and elongated from around chaetiger 50 (<xref ref-type="fig" rid="F7">Fig. 7D</xref>).</p><p>Neuropodia with conical postchaetal lobe and ventral ligule anteriorly, ventral ligule smaller, almost absent posteriorly.</p><p>Notochaetae homogomph spinigers throughout, figured specimen with 13 on chaetiger 4, reducing posteriorly to 6 on chaetiger 71 (of 89). Neurochaetae with homogomph spinigers in superior fascicle only (chaetiger 4: 5, chaetiger 71: 6), heterogomph falcigers present in both superior (chaetiger 4: 5; chaetiger 71: 3) and inferior (chaetiger 4: 15, chaetiger 71: 8) fascicles throughout, little change in form along body (<xref ref-type="fig" rid="F7">Fig. 7E, F</xref>). Inferior fascicle with falcigers arranged in a C-shape on anterior chaetigers, thereafter in a transverse line.</p><p>Pygidium terminal; two short, anal cirri inserted ventrally.</p><!--PageBreak--></tp:treatment-sec><tp:treatment-sec sec-type="Habitat"><title>Habitat.</title><p>In this study, all specimens were from intertidal, mid-low shore locations, in hard substrates such as coarse sand/gravel, under rocks, in crevices and under pink encrusting algae.</p><p>Of the handful of other records in the literature, the species is mostly found intertidally in hard, often exposed habitats. <xref ref-type="bibr" rid="B49">Ramsay (1914)</xref> collected his specimens from 15 fathoms (27.4 m), the deepest record of this species.</p></tp:treatment-sec><tp:treatment-sec sec-type="Distribution"><title>Distribution.</title><p>Falkland Islands, Magellan region (Orange Bay), Tristan da Cunha, Chile</p></tp:treatment-sec><tp:treatment-sec sec-type="Remarks"><title>Remarks.</title><p><italic><tp:taxon-name>Perinereis falklandica</tp:taxon-name></italic> has not been reported very widely in the literature since Ramsay described it from the Falkland Islands in 1914, although it was found to be quite common in coarse, intertidal habitats during this survey. Only one other record exists for the locality, being that of <xref ref-type="bibr" rid="B21">Hartman (1953)</xref>, from a single intertidal sample at Port Louis. This is undoubtedly due to the fact that, other than Ramsay’s original record, the species has rarely been identified from sublittoral samples and little intertidal work has been undertaken in the Falkland Islands. Outside of the Falkland Islands, with the exception of a single record from Tristan da Cunha (Day, 1954), it is mostly known from the coast of Chile (<xref ref-type="bibr" rid="B19">Fauvel 1941</xref> (Magellan Strait); <xref ref-type="bibr" rid="B59">Wesenberg-Lund 1962</xref>; <xref ref-type="bibr" rid="B25">Hartmann-Schröder 1962</xref>, <xref ref-type="bibr" rid="B26">1965</xref>; <xref ref-type="bibr" rid="B52">Rozbaczylo and Castilla 1973</xref>; <xref ref-type="bibr" rid="B51">Rozbaczylo and Bolados 1980</xref>; <xref ref-type="bibr" rid="B53">Sampertegui et al. 2013</xref>).</p><p>The validity of the species has not been questioned and it is easily distinguishable from other species. Type material was therefore not examined.</p><p>Descriptions of the specimens from the different localities are mostly uniform with the only variation being in the number of paragnaths found in Area V of the proboscis. Most authors have reported a single, large cone in this region with the exception of <xref ref-type="bibr" rid="B12">Day (1954</xref>; 1–3 cones), <xref ref-type="bibr" rid="B52">Rozbaczylo and Castilla (1973</xref>; 1–5 cones) and <xref ref-type="bibr" rid="B53">Sampertegui et al. (2013</xref>; 1–3 cones). All of the specimens in the current study exhibited only a single cone with the exception of one aberrant specimen with 1 large and 27 small cones. The latter specimen agrees with the usual description of <italic><tp:taxon-name>Perinereis falklandica</tp:taxon-name></italic> in all other respects and is considered aberrant. The number of paragnaths in Areas I–IV and VII–VIII are highly variable and the range exhibited by the specimens in the current study fall within the larger range reported by <xref ref-type="bibr" rid="B53">Sampertegui et al. (2013)</xref>.</p><p><xref ref-type="bibr" rid="B32">Hutchings et al. (1991)</xref> placed <italic><tp:taxon-name>Perinereis falklandica</tp:taxon-name></italic> into their ’Group 1B’: <italic><tp:taxon-name>Perinereis</tp:taxon-name></italic> species with 1 bar in Area VI and dorsal notopodial lobe greatly expanded on posterior chaetigers.</p></tp:treatment-sec><tp:treatment-sec><!--Section generated to contain objects referenced in tp:taxon-treatment.--><fig id="F9" position="float" orientation="portrait"><label>Figure 9.</label><caption><p>Images of the paragnaths of the species collected. <italic><tp:taxon-name>Gymnonereis tenera</tp:taxon-name></italic> sp. n. (NMW.Z.2011.039.0093): <bold>A</bold> dorsal view <bold>B</bold> ventral view; <italic><tp:taxon-name>Neanthes kerguelensis</tp:taxon-name></italic> (NMW.Z.2011.039.0129) <bold>C</bold> dorsal view <bold>D</bold> ventral view; <italic><tp:taxon-name>Perinereis falklandica</tp:taxon-name></italic> (NMW.Z.2011.039.0113) <bold>E</bold> dorsal view; F. ventral view; <italic><tp:taxon-name>Platynereis magalhaensis</tp:taxon-name></italic> (NMW.Z.2011.039.0158) <bold>G</bold> lateral view (arrow indicating Area VI paragnaths) <bold>H</bold> dorsal view <bold>I</bold> ventral view.</p></caption><graphic xmlns:xlink="http://www.w3.org/1999/xlink" xlink:href="zookeys-427-075-g009.jpg" position="float" orientation="portrait" xlink:type="simple"/></fig></tp:treatment-sec><ref-list><ref id="B19"><mixed-citation xmlns:xlink="http://www.w3.org/1999/xlink" xlink:type="simple"><person-group><name name-style="western"><surname>Fauvel</surname><given-names>P</given-names></name></person-group> (<year>1941</year>) <article-title>Annélides polychètes de la Mission du Cap Horn (1882–1883).</article-title><source>Bulletin de la Musee d’Histoire naturelle</source><volume>13</volume>: <fpage>272</fpage>–<lpage>298</lpage>.</mixed-citation></ref><ref id="B21"><mixed-citation xmlns:xlink="http://www.w3.org/1999/xlink" xlink:type="simple"><person-group><name name-style="western"><surname>Hartman</surname><given-names>O</given-names></name></person-group> (<year>1953</year>) <article-title>Non-pelagic polychaeta of the Swedish Antarctic Expedition 1901–1903.</article-title><source>Further Zoological Results of the Swedish Antarctic Expedition 1901–1903</source>, <volume>4</volume>: <fpage>1</fpage>–<lpage>83</lpage>.</mixed-citation></ref><ref id="B59"><mixed-citation xmlns:xlink="http://www.w3.org/1999/xlink" xlink:type="simple"><person-group><name name-style="western"><surname>Wesenberg-Lund</surname><given-names>E</given-names></name></person-group> (<year>1962</year>) <article-title>Reports of the Lund University Chile Expedition 1948–49. 43. Polychaeta Errantia.</article-title><source>Lunds Universitets Årsskrift, NF</source> (Avd 2) <volume>57</volume>(<issue>12</issue>): <fpage>1</fpage>–<lpage>139</lpage>.</mixed-citation></ref><ref id="B25"><mixed-citation xmlns:xlink="http://www.w3.org/1999/xlink" xlink:type="simple"><person-group><name name-style="western"><surname>Hartmann-Schröder</surname><given-names>G</given-names></name></person-group> (<year>1962</year>) <article-title>Zur Kenntnis der Nereiden Chiles (Polychaeta Errantia), mit Beschreibung epitoker Stadien einiger Arten und der Jugendentwicklung von <italic>Perinereis vallata</italic> (Grube).</article-title><source>Zoologischer Anzeiger</source><volume>168</volume>: <fpage>389</fpage>–<lpage>441</lpage>.</mixed-citation></ref><ref id="B26"><mixed-citation xmlns:xlink="http://www.w3.org/1999/xlink" xlink:type="simple"><person-group><name name-style="western"><surname>Hartmann-Schröder</surname><given-names>G</given-names></name></person-group> (<year>1965</year>) <article-title>Die Polychaeten des sublitorals.</article-title> In: <person-group><name name-style="western"><surname>Hartmann-Schröder</surname><given-names>G</given-names></name><name name-style="western"><surname>Hartmann</surname><given-names>G</given-names></name></person-group> (<role>Eds</role>)  <issue-title>Zur Kenntnis des Sublittorals der chilenischen Küste unter besonderer Berücksichtigung der Polychaeten und Ostracoden. (Mit bemerkungen uber den einfluss sauerstoffarmer stromungen auf die besiedlung von marien sedimenten).</issue-title><source>Mitteilungen aus dem Zoologischen Institut und Zoologische Museum der Universität Hamburg</source>, <supplement>Supplement 62</supplement>: <fpage>59</fpage>–<lpage>305</lpage>.</mixed-citation></ref><ref id="B52"><mixed-citation xmlns:xlink="http://www.w3.org/1999/xlink" xlink:type="simple"><person-group><name name-style="western"><surname>Rozbaczylo</surname><given-names>N</given-names></name><name name-style="western"><surname>Castilla</surname><given-names>JC</given-names></name></person-group> (<year>1973</year>) <article-title>El género <italic>Perinereis</italic> (Polychaeta, Nereididae) en Chile.</article-title><source>Studies on the Neotropical Fauna</source><volume>8</volume>: <fpage>215</fpage>–<lpage>232</lpage>. doi: <ext-link ext-link-type="doi" xlink:href="10.1080/01650527309360463" xlink:type="simple">10.1080/01650527309360463</ext-link></mixed-citation></ref><ref id="B51"><mixed-citation xmlns:xlink="http://www.w3.org/1999/xlink" xlink:type="simple"><person-group><name name-style="western"><surname>Rozbaczylo</surname><given-names>N</given-names></name><name name-style="western"><surname>Bolados</surname><given-names>J</given-names></name></person-group> (<year>1980</year>) <article-title>Nereididos de Iquique, Chile.</article-title><source>Boletín del Museo Nacional de Historia Natural de Chile</source><volume>37</volume>: <fpage>205</fpage>–<lpage>224</lpage>.</mixed-citation></ref><ref id="B53"><mixed-citation xmlns:xlink="http://www.w3.org/1999/xlink" xlink:type="simple"><person-group><name name-style="western"><surname>Sampertegui</surname><given-names>S</given-names></name><name name-style="western"><surname>Rozbaczylo</surname><given-names>N</given-names></name><name name-style="western"><surname>Canales-Aguirre</surname><given-names>CB</given-names></name><name name-style="western"><surname>Carrasco</surname><given-names>F</given-names></name><name name-style="western"><surname>Hernandez</surname><given-names>CE</given-names></name><name name-style="western"><surname>Rodriguez-Serrano</surname><given-names>E</given-names></name></person-group> (<year>2013</year>) <article-title>Morphological and molecular characterization of <italic>Perinereis gualpensis</italic> (Polychaeta: Nereididae) and its phylogenetic relationships with other species of the genus off the Chilean coast, Southeast Pacific.</article-title><source>Cahiers de Biologie Marine</source><volume>54</volume>: <fpage>27</fpage>–<lpage>40</lpage>. <ext-link ext-link-type="uri" xlink:href="http://www.sb-roscoff.fr/cbm/article.htm?execution=e4s1" xlink:type="simple">http://www.sb-roscoff.fr/cbm/article.htm?execution=e4s1</ext-link></mixed-citation></ref><ref id="B49"><mixed-citation xmlns:xlink="http://www.w3.org/1999/xlink" xlink:type="simple"><person-group><name name-style="western"><surname>Ramsay</surname><given-names>LNG</given-names></name></person-group> (<year>1914</year>) <article-title>Polychaeta of the family Nereidae, collected by the Scottish National Antarctic Expedition (1902–1904).</article-title><source>Transactions of the Royal Society of Edinburgh</source><volume>50</volume>: <fpage>41</fpage>–<lpage>48</lpage>. doi: <ext-link ext-link-type="doi" xlink:href="10.1017/S0080456800017269" xlink:type="simple">10.1017/S0080456800017269</ext-link>, <ext-link ext-link-type="uri" xlink:href="http://www.biodiversitylibrary.org/bibliography/2290#/summary" xlink:type="simple">http://www.biodiversitylibrary.org/bibliography/2290#/summary</ext-link></mixed-citation></ref><ref id="B12"><mixed-citation xmlns:xlink="http://www.w3.org/1999/xlink" xlink:type="simple"><person-group><name name-style="western"><surname>Day</surname><given-names>JH</given-names></name></person-group> (<year>1954</year>) <article-title>The Polychaeta of Tristan da Cunha.</article-title><source>Results of the Norwegian Scientific Expedition to Tristan da Cunha</source><volume>29</volume>: <fpage>1</fpage>–<lpage>35</lpage>.</mixed-citation></ref><ref id="B32"><mixed-citation xmlns:xlink="http://www.w3.org/1999/xlink" xlink:type="simple"><person-group><name name-style="western"><surname>Hutchings</surname><given-names>P</given-names></name><name name-style="western"><surname>Reid</surname><given-names>A</given-names></name><name name-style="western"><surname>Wilson</surname><given-names>R</given-names></name></person-group> (<year>1991</year>) <article-title><italic>Perinereis</italic> (Polychaeta, Nereididae) from Australia, with redescriptions of six additional species.</article-title><source>Records of the Australian Museum</source><volume>43</volume>: <fpage>241</fpage>–<lpage>274</lpage>. doi: <ext-link ext-link-type="doi" xlink:href="10.3853/j.0067-1975.43.1991.47" xlink:type="simple">10.3853/j.0067-1975.43.1991.47</ext-link></mixed-citation></ref></ref-list></tp:taxon-treatment>
