# Supplementary material for: Intertidal and nearshore Nereididae (Annelida) of the Falkland Islands, southwestern Atlantic, including a new species of Gymnonereis
Source: Zookeys. 2014 Jul 22;(427):75–108. doi: 10.3897/zookeys.427.7296 (PMC4137314; doi:10.3897/zookeys.427.7296)
Supplement: XML Treatment for Platynereis [file zookeys.427.7296-treatment12.xml]

<!DOCTYPE tp:taxon-treatment
  PUBLIC "-//TaxonX//DTD Taxonomic Treatment Publishing DTD v0 20100105//EN" "tax-treatment-NSO.dtd">
<tp:taxon-treatment xmlns:tp="http://www.plazi.org/taxpub"><tp:treatment-meta><kwd-group><label>Taxon classification</label><kwd><named-content content-type="kingdom">Animalia</named-content></kwd><kwd><named-content content-type="order">Phyllodocida</named-content></kwd><kwd><named-content content-type="family">Nereididae</named-content></kwd></kwd-group><mixed-citation publication-type="journal"><person-group><name><surname>Darbyshire</surname><given-names>Teresa</given-names></name></person-group><article-title>Intertidal and nearshore Nereididae (Annelida) of the Falkland Islands, southwestern Atlantic, including a new species of <italic>Gymnonereis</italic></article-title><source>Zookeys</source><day>22</day><month>7</month><year>2014</year><volume>2014</volume><issue>427</issue><fpage>75</fpage><lpage>108</lpage><pub-id pub-id-type="doi">10.3897/zookeys.427.7296</pub-id></mixed-citation></tp:treatment-meta><tp:nomenclature><label>Genus</label><tp:taxon-name>
                                <tp:taxon-name-part taxon-name-part-type="genus">Platynereis</tp:taxon-name-part>
                            </tp:taxon-name><tp:taxon-authority>Kinberg, 1865</tp:taxon-authority></tp:nomenclature><tp:treatment-sec sec-type="Includes"><title>Includes.</title><p><italic><tp:taxon-name>Iphinereis</tp:taxon-name></italic> Malmgren, 1865; <italic>Pisenoë</italic> Kinberg, 1865; <italic><tp:taxon-name>Leontis</tp:taxon-name></italic> Malmgren, 1867; <italic><tp:taxon-name>Nectonereis</tp:taxon-name></italic> Verrill, 1873; <italic><tp:taxon-name>Uncinereis</tp:taxon-name></italic> Chamberlin, 1919.</p></tp:treatment-sec><tp:treatment-sec sec-type="Type species"><title>Type species.</title><p><italic><tp:taxon-name>Platynereis magalhaensis</tp:taxon-name></italic> Kinberg, 1865, by subsequent designation (<xref ref-type="bibr" rid="B20">Hartman 1948</xref>)</p></tp:treatment-sec><tp:treatment-sec sec-type="Diagnosis"><title>Diagnosis</title><p>(after <xref ref-type="bibr" rid="B50">Read 2007</xref>, emended). Proboscis with chitinous paragnaths in form of parallel, <!--PageBreak--><italic>tight</italic> rows of minute <italic>rods</italic> usually present on all areas except I, II and V. Prostomium with 2 antennae, biarticulate palps and 2 pairs of eyes; 4 pairs of tentacular cirri. Peristomial segment apodous and first 2 parapodia sub-biramous. Chaetae include spinigers and falcigers. Homogomph notopodial falcigers usually present, in least in juveniles.</p></tp:treatment-sec><tp:treatment-sec sec-type="Remarks"><title>Remarks.</title><p>The above description is emended with respect to the paragnath terminology introduced by <xref ref-type="bibr" rid="B4">Bakken et al. (2009)</xref>. However, it should be noted that <xref ref-type="bibr" rid="B4">Bakken et al. (2009)</xref> only confirmed the form of paragnaths as tight rows of rods, as opposed to the previously described pectinate bars, for 3 species of <italic><tp:taxon-name>Platynereis</tp:taxon-name></italic> that did not include <italic><tp:taxon-name>Platynereis magalhaensis</tp:taxon-name></italic>. This is now, however, confirmed for <italic><tp:taxon-name>Platynereis magalhaensis</tp:taxon-name></italic> below.</p></tp:treatment-sec><ref-list><ref id="B20"><mixed-citation xmlns:xlink="http://www.w3.org/1999/xlink" xlink:type="simple"><person-group><name name-style="western"><surname>Hartman</surname><given-names>O</given-names></name></person-group> (<year>1948</year>) <article-title>The marine annelids erected by Kinberg with notes on some other types in the Swedish State Museum.</article-title><source>Arkiv för Zoologi</source><volume>42A</volume>: <fpage>1</fpage>–<lpage>137</lpage>.</mixed-citation></ref><ref id="B50"><mixed-citation xmlns:xlink="http://www.w3.org/1999/xlink" xlink:type="simple"><person-group><name name-style="western"><surname>Read</surname><given-names>GB</given-names></name></person-group> (<year>2007</year>) <article-title>Taxonomy of sympatric New Zealand species of <italic>Platynereis</italic>, with description of three new species additional to <italic>P. australis</italic> (Schmarda) (Annelida: Polychaeta: Nereididae).</article-title><source>Zootaxa</source><volume>1558</volume>: <fpage>1</fpage>–<lpage>28</lpage>.</mixed-citation></ref><ref id="B4"><mixed-citation xmlns:xlink="http://www.w3.org/1999/xlink" xlink:type="simple"><person-group><name name-style="western"><surname>Bakken</surname><given-names>T</given-names></name><name name-style="western"><surname>Glasby</surname><given-names>CJ</given-names></name><name name-style="western"><surname>Wilson</surname><given-names>RS</given-names></name></person-group> (<year>2009</year>) <article-title>A review of paragnath morphology in Nereididae (Polychaeta).</article-title><source>Zoosymposia</source><volume>2</volume>: <fpage>305</fpage>–<lpage>316</lpage>. <ext-link ext-link-type="uri" xlink:href="http://www.mapress.com/zoosymposia/content/2009/v2/f/v002p305-316.pdf" xlink:type="simple">http://www.mapress.com/zoosymposia/content/2009/v2/f/v002p305-316.pdf</ext-link></mixed-citation></ref></ref-list></tp:taxon-treatment>
