# Supplementary material for: Intertidal and nearshore Nereididae (Annelida) of the Falkland Islands, southwestern Atlantic, including a new species of Gymnonereis
Source: Zookeys. 2014 Jul 22;(427):75–108. doi: 10.3897/zookeys.427.7296 (PMC4137314; doi:10.3897/zookeys.427.7296)
Supplement: XML Treatment for Platynereis magalhaensis [file zookeys.427.7296-treatment13.xml]

<!DOCTYPE tp:taxon-treatment
  PUBLIC "-//TaxonX//DTD Taxonomic Treatment Publishing DTD v0 20100105//EN" "tax-treatment-NSO.dtd">
<tp:taxon-treatment xmlns:tp="http://www.plazi.org/taxpub"><tp:treatment-meta><kwd-group><label>Taxon classification</label><kwd><named-content content-type="kingdom">Animalia</named-content></kwd><kwd><named-content content-type="order">Phyllodocida</named-content></kwd><kwd><named-content content-type="family">Nereididae</named-content></kwd></kwd-group><mixed-citation publication-type="journal"><person-group><name><surname>Darbyshire</surname><given-names>Teresa</given-names></name></person-group><article-title>Intertidal and nearshore Nereididae (Annelida) of the Falkland Islands, southwestern Atlantic, including a new species of <italic>Gymnonereis</italic></article-title><source>Zookeys</source><day>22</day><month>7</month><year>2014</year><volume>2014</volume><issue>427</issue><fpage>75</fpage><lpage>108</lpage><pub-id pub-id-type="doi">10.3897/zookeys.427.7296</pub-id></mixed-citation></tp:treatment-meta><tp:nomenclature><tp:taxon-name>
                                <tp:taxon-name-part taxon-name-part-type="genus">Platynereis</tp:taxon-name-part>
                                <tp:taxon-name-part taxon-name-part-type="species">magalhaensis</tp:taxon-name-part>
                            </tp:taxon-name><tp:taxon-authority>Kinberg, 1865</tp:taxon-authority><xref ref-type="fig" rid="F8">Figures 8</xref><xref ref-type="fig" rid="F9">, 9G–I</xref><tp:nomenclature-citation-list><tp:nomenclature-citation><tp:taxon-name>Platynereis magalhaensis</tp:taxon-name><comment> Kinberg, 1865: 177. — 1910: 53, Pl. XX, fig. 6. — <xref ref-type="bibr" rid="B48">Pratt 1901</xref>: 2. — <xref ref-type="bibr" rid="B18">Fauvel 1916</xref>: 434–436, Pl. VIII, figs 21–22. — <xref ref-type="bibr" rid="B43">Monro 1930</xref>: 106–107, fig. 37. — <xref ref-type="bibr" rid="B20">Hartman 1948</xref>: 60–61.</comment></tp:nomenclature-citation><tp:nomenclature-citation><tp:taxon-name>Platynereis patagonica</tp:taxon-name><comment> Kinberg, 1865: 177.</comment></tp:nomenclature-citation><tp:nomenclature-citation><tp:taxon-name>Platynereis antarctica</tp:taxon-name><comment> Kinberg, 1865: 177.</comment></tp:nomenclature-citation><tp:nomenclature-citation><tp:taxon-name>Pisenoë maculata</tp:taxon-name><comment> Kinberg, 1865: 176.</comment></tp:nomenclature-citation><tp:nomenclature-citation><tp:taxon-name>Nicon loxechini</tp:taxon-name><comment> Kinberg, 1865: 178–179.</comment></tp:nomenclature-citation><tp:nomenclature-citation><tp:taxon-name>Nereis antarctica</tp:taxon-name><comment> Verrill, 1876.</comment></tp:nomenclature-citation><tp:nomenclature-citation><tp:taxon-name>Nereis eatoni</tp:taxon-name><comment> McIntosh, 1876: 320.</comment></tp:nomenclature-citation><tp:nomenclature-citation><tp:taxon-name>Nereis (Platynereis) eatoni</tp:taxon-name><comment> McIntosh, 1885: 223–224, Pl. XXXV, figs 5–6.</comment></tp:nomenclature-citation><tp:nomenclature-citation><tp:taxon-name>Nereis magalhaensis</tp:taxon-name><comment>. — <xref ref-type="bibr" rid="B14">Ehlers 1897</xref>: 63–65, Pl. V, figs 106–107.</comment></tp:nomenclature-citation></tp:nomenclature-citation-list></tp:nomenclature><tp:treatment-sec sec-type="Material examined"><title>Material examined.</title><p>East Falkland: Stanley foreshore, stn 1c (<named-content xmlns:xlink="http://www.w3.org/1999/xlink" content-type="dwc:verbatimCoordinates" xlink:type="simple">51°41.459'S, 057°51.823'W</named-content>), under rocks in coarse sand, low shore, 1 specimen (NMW.Z.2011.039.0145), 15.1.2011; The Canache, east of Stanley, stn 2e (<named-content xmlns:xlink="http://www.w3.org/1999/xlink" content-type="dwc:verbatimCoordinates" xlink:type="simple">51°41.731'S, 057°47.001'W</named-content>), medium sand, low shore, 4 specimens (NMW.Z.2011.039.0146), 16.1.2011; Cochon Island: stn 10 (<named-content xmlns:xlink="http://www.w3.org/1999/xlink" content-type="dwc:verbatimCoordinates" xlink:type="simple">51°36.287'S, 057°47.684'W</named-content>), under rocks, 9.5 m, 14 specimens (NMW.Z.2011.039.0147–0149), 24.11.2011; stn 11 (<named-content xmlns:xlink="http://www.w3.org/1999/xlink" content-type="dwc:verbatimCoordinates" xlink:type="simple">51°36.377'S, 057°489'W</named-content>), under rocks, 9.6 m, 10 specimens (NMW.Z.2011.039.0150), 24.11.2011; stn 13 (<named-content xmlns:xlink="http://www.w3.org/1999/xlink" content-type="dwc:verbatimCoordinates" xlink:type="simple">51°36.322'S, 057°47.132'W</named-content>) epifaunal turf scraping, 13.6 m, 3 specimens (NMW.Z.2011.039.0141), 25.11.2011; stn 15a (<named-content xmlns:xlink="http://www.w3.org/1999/xlink" content-type="dwc:verbatimCoordinates" xlink:type="simple">51°36.449'S, 057°47.150'W</named-content>), under rocks, 18.0 m, 1 specimen (NMW.Z.2011.039.0151), 26.11.2011; stn 16b (<named-content xmlns:xlink="http://www.w3.org/1999/xlink" content-type="dwc:verbatimCoordinates" xlink:type="simple">51°36.366'S, 057°47.082'W</named-content>), epifaunal turf scraping, 12.5 m, 1 specimen (NMW.Z.2011.039.0142), 26.11.2011; Kidney Island: stn 18b (<named-content xmlns:xlink="http://www.w3.org/1999/xlink" content-type="dwc:verbatimCoordinates" xlink:type="simple">51°37.517'S, 057°45.301'W</named-content>), fine-medium sand, 4.6 m, 2 specimens (NMW.Z.2011.039.0152), 27.11.2011; East Falkland: west Stanley, stn 21 (<named-content xmlns:xlink="http://www.w3.org/1999/xlink" content-type="dwc:verbatimCoordinates" xlink:type="simple">51°41.402'S, 057°52.580'W</named-content>), under small stones in coarse sand &amp; gravel, 2 specimens (NMW.Z.2011.039.0153), 01.12.2011; Egg Harbour, stn 22 (<named-content xmlns:xlink="http://www.w3.org/1999/xlink" content-type="dwc:verbatimCoordinates" xlink:type="simple">51°47.471'S, 059°24.360'W</named-content>), under rocks, 13.9 m, 4 specimens (NMW.Z.2011.039.0157), 02.12.2011; Egg Harbour, stn 23 (<named-content xmlns:xlink="http://www.w3.org/1999/xlink" content-type="dwc:verbatimCoordinates" xlink:type="simple">51°49.477'S, 059°23.926'W</named-content>), under rocks, <!--PageBreak-->11.6 m, 5 specimens (NMW.Z.2011.039.0143), 03.12.2011; Egg Harbour, Shag Rookery Point, stn 27 (<named-content xmlns:xlink="http://www.w3.org/1999/xlink" content-type="dwc:verbatimCoordinates" xlink:type="simple">51°49.345'S, 059°26.719'W</named-content>), under rocks, 6 m, 1 specimen (NMW.Z.2011.039.0154), 03.12.2011; Kelp Harbour, stn 30 (<named-content xmlns:xlink="http://www.w3.org/1999/xlink" content-type="dwc:verbatimCoordinates" xlink:type="simple">51°47.021'S, 059°19.848'W</named-content>), under rocks, 9.3 m, 4 specimens (NMW.Z.2011.039.0144), 04.12.2011; Sand Bay, Port Harriet, stn 34f (<named-content xmlns:xlink="http://www.w3.org/1999/xlink" content-type="dwc:verbatimCoordinates" xlink:type="simple">51°44.130'S, 058°00.550'W</named-content>), under rocks within mussel bed, midshore, 4 specimens (NMW.Z.2011.039.0155), 08.12.2011; Teal Creek, east of Darwin, stn 35d (<named-content xmlns:xlink="http://www.w3.org/1999/xlink" content-type="dwc:verbatimCoordinates" xlink:type="simple">51°49.248'S, 058°55.561'W</named-content>), under rocks in sand, midshore, 1 specimen (NMW.Z.2011.039.0156), 09.12.2011; Race Point Farm, Port San Carlos, stn 37a (<named-content xmlns:xlink="http://www.w3.org/1999/xlink" content-type="dwc:verbatimCoordinates" xlink:type="simple">51°30.276'S, 059°00.137'W</named-content>), in crevices, mid-low shore, 3 specimens (NMWZ.2012.082.0041–0042), 12.01.2013; Race Point Farm, Port San Carlos, stn 37b (<named-content xmlns:xlink="http://www.w3.org/1999/xlink" content-type="dwc:verbatimCoordinates" xlink:type="simple">51°30.277'S, 059°00.080'W</named-content>), in crevices, low shore, 2 specimen (NMWZ.2012.082.0043), 12.01.2013; Race Point Farm, Port San Carlos, stn 37c (<named-content xmlns:xlink="http://www.w3.org/1999/xlink" content-type="dwc:verbatimCoordinates" xlink:type="simple">51°30.276'S, 059°00.137'W</named-content>), under stones, low shore, 1 specimen (NMWZ.2012.082.0044), 12.01.2013; Race Point Farm, Port San Carlos, stn 37d (<named-content xmlns:xlink="http://www.w3.org/1999/xlink" content-type="dwc:verbatimCoordinates" xlink:type="simple">51°30.276'S, 059°00.137'W</named-content>), among rocks &amp; gravel in muddy sand, low shore, 1 specimen (NMWZ.2012.082.0045), 12.01.2013; Cape Bougainville, stn 38a (<named-content xmlns:xlink="http://www.w3.org/1999/xlink" content-type="dwc:verbatimCoordinates" xlink:type="simple">51°18.720'S, 058°27.603'W</named-content>), in pink encrusting algae in open crevices, low shore, 2 specimens (NMW.Z.2012.082.0047), 13.01.2013; Cape Bougainville, stn 38b (<named-content xmlns:xlink="http://www.w3.org/1999/xlink" content-type="dwc:verbatimCoordinates" xlink:type="simple">51°18.727'S, 058°27.607'W</named-content>), under rocks in gravel in rock pool, mid-low shore, 2 specimens (NMW.Z.2012.082.0048), 13.01.2013; Saunders Island: Sealer Cove harbor, stn 44c (<named-content xmlns:xlink="http://www.w3.org/1999/xlink" content-type="dwc:verbatimCoordinates" xlink:type="simple">51°21.760'S, 060°04.896'W</named-content>), under rocks in sandy gravel, low shore, 2 specimens (NMW.Z.2012.082.0049); 18.01.2013; Sealer Cove harbor, stn 44d (<named-content xmlns:xlink="http://www.w3.org/1999/xlink" content-type="dwc:verbatimCoordinates" xlink:type="simple">51°21.760'S, 060°04.896'W</named-content>), under rocks in sandy gravel, low shore, 3 specimens (NMW.Z.2012.082.0050); 18.01.2013; East Falkland: North Arm, stn 48a (<named-content xmlns:xlink="http://www.w3.org/1999/xlink" content-type="dwc:verbatimCoordinates" xlink:type="simple">52°07.768'S, 059°22.131'W</named-content>), mussel bed over silty coarse sand, midshore, 1 specimen (NMW.Z.2013.082.0051), 22.01.2013; North Arm, stn 48b (<named-content xmlns:xlink="http://www.w3.org/1999/xlink" content-type="dwc:verbatimCoordinates" xlink:type="simple">52°07.829'S, 059°22.079'W</named-content>), coarse loose sand, mid-low shore, 1 specimen (NMW.Z.2013.082.0052), 22.01.2013; New Haven, stn 49b (<named-content xmlns:xlink="http://www.w3.org/1999/xlink" content-type="dwc:verbatimCoordinates" xlink:type="simple">51°43.855'S, 059°12.894'W</named-content>), under rocks in sandy gravel, mid-low shore, 1 specimen (NMW.Z.2012.082.0054), 24.01.2013; West Falkland: Moonlight Bay, Port Stephens, stn 51d (<named-content xmlns:xlink="http://www.w3.org/1999/xlink" content-type="dwc:verbatimCoordinates" xlink:type="simple">52°06.266'S, 060°50.334'W</named-content>), in crevices, mid-low shore, 1 specimen (NMW.Z.2012.082.0055), 26.01.2013; Hot Stone Cove Creek, Dunbar, stn 54g (<named-content xmlns:xlink="http://www.w3.org/1999/xlink" content-type="dwc:verbatimCoordinates" xlink:type="simple">51°22.883'S, 060°30.886'W</named-content>), associated with large tunicate attached to rock, low shore, 1 specimen (NMW.Z.2012.082.0056), 29.01.2013; Shallow Bay, stn 57c (<named-content xmlns:xlink="http://www.w3.org/1999/xlink" content-type="dwc:verbatimCoordinates" xlink:type="simple">51°30.032'S, 060°07.726'W</named-content>), in crevices &amp; under stones, mid shore, 2 specimens (NMW.Z.2012.082.0057), 01.02.2013.</p></tp:treatment-sec><tp:treatment-sec sec-type="Description"><title>Description.</title><p>Eighty-three entire specimens, juveniles to adults, were examined: length 1.9–105.1 mm, width 0.27–4.7 mm (excluding parapodia, measured at chaetiger 4–5) for 16–115 chaetigers. Description based on adult specimens only, defined by the absence of notopodial falcigers.</p><p>Colour pale in alcohol.</p><p>Body shape depressed dorso-ventrally, mostly of uniform width to posterior, then tapering in last few chaetigers.</p><!--PageBreak--><p>Prostomium longer than broad (<xref ref-type="fig" rid="F8">Fig. 8A</xref>), antennae and palps about equal in length; antennae 1/2–1/3 width of palpophores. Four pairs tentacular cirri, postero-dorsal pair longest, reaching to chaetiger 11–14, rarely 16. Two pairs small, dark brown to black eyes, anterior pair marginally smaller, more laterally placed (<xref ref-type="fig" rid="F8">Fig. 8A</xref>). Mid-dorsal nuchal cushion present, projecting forward slightly on to head from apodous peristomial segment (<xref ref-type="fig" rid="F8">Fig. 8A</xref>). Peristomium approximately one third longer than following segments.</p><fig id="F8" position="float" orientation="portrait"><label>Figure 8.</label><caption><p><italic><tp:taxon-name>Platynereis magalhaensis</tp:taxon-name></italic> Kinberg, 1865 (<bold>A–F</bold>, <bold>H–I</bold> NMW.Z.2011.039.0159 <bold>G</bold> NMW.Z.2011.039.0149): <bold>A</bold> anterior end (tentacular cirri &amp; right chaetiger 4 removed), dorsal view <bold>B</bold> right parapodium, chaetiger 4, posterior view <bold>C</bold> right parapodium, chaetiger 10, posterior view <bold>D</bold> right parapodium, chaetiger 71, posterior view; right parapodium, chaetiger 4, posterior view <bold>E</bold> notopodial homogomph spiniger, chaetiger 10 <bold>F</bold> neuropodial heterogomph spiniger, chaetiger 10 <bold>G</bold> juvenile notopodial heterogomph falciger, chaetiger 20 <bold>H</bold> neuropodial heterogomph falciger, chaetiger 10 <bold>I</bold> neuropodial heterogomph falciger, chaetiger 71.</p></caption><graphic xmlns:xlink="http://www.w3.org/1999/xlink" xlink:href="zookeys-427-075-g008.jpg" position="float" orientation="portrait" xlink:type="simple"/></fig><p>Proboscis with tight lines of rod-like paragnaths in Areas III, IV, VI, VII and VIII, absent in Areas I, II and V. Largest group in area IV with up to 9 long rows, innermost 3–4 rows incomplete. Area III with 3 small groups of up to 4 lines in each. Area VI, the smallest group, often faint, difficult to discern, with up to 3 short lines of rods (<xref ref-type="fig" rid="F9">Fig. 9G</xref>, indicated by arrow). Area VII–VIII with 5 groups of up to 3 curved lines in each (<xref ref-type="fig" rid="F9">Fig. 9I</xref>). Jaws dark brown with up to 12 teeth (<xref ref-type="fig" rid="F8">Fig. 8G, I</xref>).</p><fig id="F9" position="float" orientation="portrait"><label>Figure 9.</label><caption><p>Images of the paragnaths of the species collected. <italic><tp:taxon-name>Gymnonereis tenera</tp:taxon-name></italic> sp. n. (NMW.Z.2011.039.0093): <bold>A</bold> dorsal view <bold>B</bold> ventral view; <italic><tp:taxon-name>Neanthes kerguelensis</tp:taxon-name></italic> (NMW.Z.2011.039.0129) <bold>C</bold> dorsal view <bold>D</bold> ventral view; <italic><tp:taxon-name>Perinereis falklandica</tp:taxon-name></italic> (NMW.Z.2011.039.0113) <bold>E</bold> dorsal view; F. ventral view; <italic><tp:taxon-name>Platynereis magalhaensis</tp:taxon-name></italic> (NMW.Z.2011.039.0158) <bold>G</bold> lateral view (arrow indicating Area VI paragnaths) <bold>H</bold> dorsal view <bold>I</bold> ventral view.</p></caption><graphic xmlns:xlink="http://www.w3.org/1999/xlink" xlink:href="zookeys-427-075-g009.jpg" position="float" orientation="portrait" xlink:type="simple"/></fig><p>Parapodia subbiramous on chaetigers 1–2, biramous from chaetiger 3. Parapodial ligules thickened and rounded on chaetigers 5–11, sometimes, to a lesser extent, starting from chaetiger 4 and extending to chaetiger 12, occasionally 13, in larger animals (<xref ref-type="fig" rid="F8">Fig. 8B, C</xref>).</p><!--PageBreak--><!--PageBreak--><p>From mid-body dorsal ligule lengthened and glandular (<xref ref-type="fig" rid="F8">Fig. 8D</xref>). Dorsal cirrus longer than dorsal ligule throughout body, minorly so anteriorly, becoming more pronounced and elongate posteriorly (<xref ref-type="fig" rid="F8">Fig. 8B–D</xref>).</p><p>Notochaetae homogomph spinigers (<xref ref-type="fig" rid="F8">Fig. 8E</xref>), up to 25–30 per fascicle in mid-body, reduced to around 5 in last few chaetigers. Single heterogomph notopodial falciger, bifid with connecting tendon from tip (<xref ref-type="fig" rid="F8">Fig. 8G</xref>), present in juveniles up to around 60–65 chaetiger stage, absent in adults. First occurrence of notopodial falciger retreats posteriorly as size increases, from around chaetiger 8 (of 16) to chaetiger 62 (of 64).</p><p>Neurochaetae homogomph and heterogomph spinigers (<xref ref-type="fig" rid="F8">Fig. 8F</xref>) and heterogomph falcigers (<xref ref-type="fig" rid="F8">Fig. 8H, I</xref>). Superior fascicle spinigers homogomph, up to 8, inferior fascicle spinigers heterogomph, up to 6 (usually 2–3). Falcigers heterogomph, from chaetiger 5 onwards; up to 7 above acicula, up to 17 below; greatest numbers mid-body reducing posteriorly.</p><p>Pygidium terminal; two long, thin anal cirri inserted ventrally.</p><p>Tube soft, with coarse grains of sand, shell and foraminifera adhered to it.</p></tp:treatment-sec><tp:treatment-sec sec-type="Remarks"><title>Remarks.</title><p><italic><tp:taxon-name>Platynereis magalhaensis</tp:taxon-name></italic> was the most common nereidid collected by diving with most rocks turned over having tubes attached to the underside. It was also widespread intertidally, again in tubes attached to rocks or algal holdfasts.</p><p>The original description of <italic><tp:taxon-name>Platynereis magalhaensis</tp:taxon-name></italic> by <xref ref-type="bibr" rid="B36">Kinberg (1865)</xref> was brief with little detail except a general description of the head, and a statement that the tentacular cirri reached to the 15<sup>th</sup> segment and there were 12 teeth on the jaws. Several authors since then have expanded the description using either newly collected specimens (e.g. <xref ref-type="bibr" rid="B14">Ehlers 1897</xref>; <xref ref-type="bibr" rid="B18">Fauvel 1916</xref>) or by re-examining Kinberg’s type material (<xref ref-type="bibr" rid="B20">Hartman 1948</xref>). The species can be distinguished from most other <italic><tp:taxon-name>Platynereis</tp:taxon-name></italic> species on a combination of the absence of paragnaths in Areas I, II and V and the absence of notopodial falcigers (in adults). However, <italic><tp:taxon-name>Platynereis magalhaensis</tp:taxon-name></italic> remains difficult, if not impossible, to separate morphologically from the <italic><tp:taxon-name>Platynereis australis</tp:taxon-name></italic> ‘group’ — <italic><tp:taxon-name>Platynereis australis</tp:taxon-name></italic> (Schmarda, 1861), <italic><tp:taxon-name>Platynereis karaka</tp:taxon-name></italic> Read, 2007, <italic><tp:taxon-name>Platynereis kau</tp:taxon-name></italic> Read, 2007, <italic><tp:taxon-name>Platynereis mahanga</tp:taxon-name></italic> Read, 2007 — resulting in a conflict of opinion with some authors synonymizing it with <italic><tp:taxon-name>Platynereis australis</tp:taxon-name></italic> while others prefer to keep them separate.</p><p>Most recently, a detailed comparison of the <italic><tp:taxon-name>Platynereis australis</tp:taxon-name></italic> group with <italic><tp:taxon-name>Platynereis magalhaensis</tp:taxon-name></italic> was published by <xref ref-type="bibr" rid="B50">Read (2007)</xref>, following which he concluded that while morphologically inseparable as atokes, as epitokes the species could be differentiated on the basis of characters such as number of pre-natatory segments and male pygidial form and thus <italic><tp:taxon-name>Platynereis magalhaensis</tp:taxon-name></italic> should still be considered a valid species.</p><p>Unfortunately, no epitokous forms were among the specimens collected from the Falkland Islands so this aspect cannot be confirmed in this study. However, the few records of epitokes that do exist for this region (<xref ref-type="bibr" rid="B14">Ehlers 1897</xref>; <xref ref-type="bibr" rid="B1">Augener 1923</xref>; <xref ref-type="bibr" rid="B43">Monro 1930</xref>) indicate that the species is likely to be distinct from <italic><tp:taxon-name>Platynereis australis</tp:taxon-name></italic> and <xref ref-type="bibr" rid="B50">Read (2007)</xref> additionally stated that records of <italic><tp:taxon-name>Platynereis australis</tp:taxon-name></italic> outside of New Zealand should be re-assessed. The species collected from the Falkland Islands is therefore viewed as being appropriately placed under the name <italic><tp:taxon-name>Platynereis magalhaensis</tp:taxon-name></italic>. However, further study of the epitokous form from the islands is necessary to help clarify the situation.</p><!--PageBreak--></tp:treatment-sec><ref-list><ref id="B48"><mixed-citation xmlns:xlink="http://www.w3.org/1999/xlink" xlink:type="simple"><person-group><name name-style="western"><surname>Pratt</surname><given-names>EM</given-names></name></person-group> (<year>1901</year>) <article-title>A collection of Polychaeta from the Falkland Islands.</article-title><source>Memoirs and Proceedings of the Manchester Literary and Philosophical Society</source><volume>45</volume>: <fpage>1</fpage>–<lpage>18</lpage>. <ext-link ext-link-type="uri" xlink:href="http://www.biodiversitylibrary.org/bibliography/9535#/summary" xlink:type="simple">http://www.biodiversitylibrary.org/bibliography/9535#/summary</ext-link></mixed-citation></ref><ref id="B18"><mixed-citation xmlns:xlink="http://www.w3.org/1999/xlink" xlink:type="simple"><person-group><name name-style="western"><surname>Fauvel</surname><given-names>P</given-names></name></person-group> (<year>1916</year>) <article-title>Annélides polychètes des Iles Falkland recueillies par M. Rupert Vallentin (1902–1910).</article-title><source>Archives de Zoologie Expérimentale et Générale</source><volume>55</volume>: <fpage>417</fpage>–<lpage>482</lpage>.</mixed-citation></ref><ref id="B43"><mixed-citation xmlns:xlink="http://www.w3.org/1999/xlink" xlink:type="simple"><person-group><name name-style="western"><surname>Monro</surname><given-names>CCA</given-names></name></person-group> (<year>1930</year>) <article-title>Polychaete worms.</article-title><source>Discovery Reports</source><volume>2</volume>: <fpage>1</fpage>–<lpage>222</lpage>. <ext-link ext-link-type="uri" xlink:href="http://www.biodiversitylibrary.org/bibliography/6168#/summary" xlink:type="simple">http://www.biodiversitylibrary.org/bibliography/6168#/summary</ext-link></mixed-citation></ref><ref id="B20"><mixed-citation xmlns:xlink="http://www.w3.org/1999/xlink" xlink:type="simple"><person-group><name name-style="western"><surname>Hartman</surname><given-names>O</given-names></name></person-group> (<year>1948</year>) <article-title>The marine annelids erected by Kinberg with notes on some other types in the Swedish State Museum.</article-title><source>Arkiv för Zoologi</source><volume>42A</volume>: <fpage>1</fpage>–<lpage>137</lpage>.</mixed-citation></ref><ref id="B14"><mixed-citation xmlns:xlink="http://www.w3.org/1999/xlink" xlink:type="simple"><person-group><name name-style="western"><surname>Ehlers</surname><given-names>E</given-names></name></person-group> (<year>1897</year>) <article-title>Polychaeten</article-title>. <source>Hamburger Magalhaensische Sammelreise</source>, <size units="page">148 pp</size>.</mixed-citation></ref><ref id="B36"><mixed-citation xmlns:xlink="http://www.w3.org/1999/xlink" xlink:type="simple"><person-group><name name-style="western"><surname>Kinberg</surname><given-names>JGH</given-names></name></person-group> (<year>1865</year>) <article-title>Annulata nova. Nereidum dispositio nova.</article-title><source>Öfversigt af Koniglich Svenska Vetenskaps Akademiens Förhandlingar</source><volume>22</volume>: <fpage>167</fpage>–<lpage>179</lpage>. <ext-link ext-link-type="uri" xlink:href="http://www.biodiversitylibrary.org/part/70555#/summary" xlink:type="simple">http://www.biodiversitylibrary.org/part/70555#/summary</ext-link></mixed-citation></ref><ref id="B50"><mixed-citation xmlns:xlink="http://www.w3.org/1999/xlink" xlink:type="simple"><person-group><name name-style="western"><surname>Read</surname><given-names>GB</given-names></name></person-group> (<year>2007</year>) <article-title>Taxonomy of sympatric New Zealand species of <italic>Platynereis</italic>, with description of three new species additional to <italic>P. australis</italic> (Schmarda) (Annelida: Polychaeta: Nereididae).</article-title><source>Zootaxa</source><volume>1558</volume>: <fpage>1</fpage>–<lpage>28</lpage>.</mixed-citation></ref><ref id="B1"><mixed-citation xmlns:xlink="http://www.w3.org/1999/xlink" xlink:type="simple"><person-group><name name-style="western"><surname>Augener</surname><given-names>H</given-names></name></person-group> (<year>1923</year>) <article-title>Papers from Dr. Th. Mortensen's Pacific Expedition 1914–1916. No. 14. Polychaeta I. Polychaeten von den Auckland- und Campbell-Inseln.</article-title><source>Videnskabelige Meddelelser fra Dansk naturhistorisk Forening i København</source><volume>75</volume>: <fpage>1</fpage>–<lpage>115</lpage>.</mixed-citation></ref></ref-list></tp:taxon-treatment>
